# Supplementary material for: Research prioritization through prediction of future impact on biomedical science: a position paper on inference-analytics
Source: Gigascience. 2013 Aug 30;2:11. doi: 10.1186/2047-217X-2-11 (PMC3844564; doi:10.1186/2047-217X-2-11)
Supplement: Additional file 1 — 100 most-impactful interactions as predicted by the model, as well as predicted impact scores for all interactions sorted in descending order by predicted impact. [file 2047-217X-2-11-S1.txt]

#score	entrez_id1	entrez_id2	symbol1	symbol2
0.3039356	9370	79602	ADIPOQ	ADIPOR2
0.2956022	4828	4829	NMB	NMBR
0.2859356	9688	55706	NUP93	TMEM48
0.2677336	1610	267012	DAO	DAOA
0.2561386	5108	123016	PCM1	TTC8
0.2561386	5108	23392	PCM1	KIAA0368
0.2561386	585	5108	BBS4	PCM1
0.2555885	6714	7532	SRC	YWHAG
0.2546205	2885	6714	GRB2	SRC
0.2445029	610	10021	HCN2	HCN4
0.2422323	6628	6634	SNRPB	SNRPD3
0.2414290	5578	6714	PRKCA	SRC
0.2408024	7158	64421	TP53BP1	DCLRE1C
0.2401681	2099	7157	ESR1	TP53
0.2386205	2099	2885	ESR1	GRB2
0.2362792	2626	4776	GATA4	NFATC4
0.2347863	5578	7532	PRKCA	YWHAG
0.2341026	3561	3566	IL2RG	IL4R
0.2288520	5931	84312	RBBP7	BRMS1L
0.2288520	5931	112597	RBBP7	LINC00152
0.2277929	6878	6882	TAF6	TAF11
0.2272157	4088	7157	SMAD3	TP53
0.2256017	5578	7157	PRKCA	TP53
0.2254185	3561	3575	IL2RG	IL7R
0.2251681	2033	7157	EP300	TP53
0.2250420	6015	8535	RING1	CBX4
0.2249541	2005	3399	ELK4	ID3
0.2239058	7157	7532	TP53	YWHAG
0.2205528	6874	6882	TAF4	TAF11
0.2188357	1387	7157	CREBBP	TP53
0.2173035	2099	6714	ESR1	SRC
0.2173035	2033	6714	EP300	SRC
0.2169538	2033	2885	EP300	GRB2
0.2150260	1956	5578	EGFR	PRKCA
0.2113520	22992	126961	KDM2A	HIST2H3C
0.2108851	19	1741	ABCA1	DLG3
0.2108738	291	581	SLC25A4	BAX
0.2033506	2625	6304	GATA3	SATB1
0.2009056	367	6714	AR	SRC
0.2007856	54514	55124	DDX4	PIWIL2
0.2001821	996	8881	CDC27	CDC16
0.1996987	6879	6882	TAF7	TAF11
0.1986087	983	5925	CDK1	RB1
0.1980559	2885	5594	GRB2	MAPK1
0.1979091	5931	125997	RBBP7	MBD3L2
0.1973035	2033	2099	EP300	ESR1
0.1970343	3561	6461	IL2RG	SHB
0.1969482	7157	23411	TP53	SIRT1
0.1946454	6878	6879	TAF6	TAF7
0.1937624	3125	5443	HLA-DRB3	POMC
0.1917683	672	7157	BRCA1	TP53
0.1917336	54801	93323	HAUS6	HAUS8
0.1910128	4361	9656	MRE11A	MDC1
0.1904438	6874	6879	TAF4	TAF7
0.1904305	6117	11277	RPA1	TREX1
0.1902660	7325	7681	UBE2E2	MKRN3
0.1900390	996	51434	CDC27	ANAPC7
0.1894568	1956	2885	EGFR	GRB2
0.1878279	3394	9318	IRF8	COPS2
0.1869505	1956	6714	EGFR	SRC
0.1868082	2960	6878	GTF2E1	TAF6
0.1860873	4683	64421	NBN	DCLRE1C
0.1851761	51434	81620	ANAPC7	CDT1
0.1843511	2033	4088	EP300	SMAD3
0.1842074	6877	6882	TAF5	TAF11
0.1841729	996	10393	CDC27	ANAPC10
0.1841024	8350	83903	HIST1H3A	GSG2
0.1841024	8350	114799	HIST1H3A	ESCO1
0.1841024	8350	23081	HIST1H3A	KDM4C
0.1841024	8350	100310785	HIST1H3A	ALL1
0.1831969	5594	7157	MAPK1	TP53
0.1831634	999	79872	CDH1	CBLL1
0.1828575	2005	5598	ELK4	MAPK7
0.1826118	3516	27330	RBPJ	RPS6KA6
0.1826095	996	51343	CDC27	FZR1
0.1823073	6882	129685	TAF11	TAF8
0.1817286	801	3781	CALM1	KCNN2
0.1804226	8867	23616	SYNJ1	SH3BP1
0.1801319	6873	6882	TAF2	TAF11
0.1799780	2005	5600	ELK4	MAPK11
0.1798524	6882	6883	TAF11	TAF12
0.1797952	2626	3397	GATA4	ID1
0.1795358	2074	11200	ERCC6	CHEK2
0.1793674	7324	196403	UBE2E1	DTX3
0.1791888	9862	27330	MED24	RPS6KA6
0.1788841	5894	5925	RAF1	RB1
0.1782750	836	4719	CASP3	NDUFS1
0.1776436	2960	2961	GTF2E1	GTF2E2
0.1773319	1387	2033	CREBBP	EP300
0.1767435	57506	148022	MAVS	TICAM1
0.1752217	51619	196403	UBE2D4	DTX3
0.1750355	4173	81620	MCM4	CDT1
0.1748861	7097	148022	TLR2	TICAM1
0.1743374	6015	7325	RING1	UBE2E2
0.1742344	4193	5925	MDM2	RB1
0.1740692	545	4361	ATR	MRE11A
0.1731737	367	2033	AR	EP300
0.1731216	4175	4998	MCM6	ORC1
0.1731216	4175	4999	MCM6	ORC2
0.1727340	472	545	ATM	ATR
0.1726938	1482	2626	NKX2-5	GATA4
0.1726206	581	10017	BAX	BCL2L10
0.1726086	1387	4088	CREBBP	SMAD3
0.1713206	51343	81620	FZR1	CDT1
0.1709505	1956	2099	EGFR	ESR1
0.1707506	1500	3728	CTNND1	JUP
0.1706264	3009	23411	HIST1H1B	SIRT1
0.1700757	6009	7248	RHEB	TSC1
0.1686932	6509	30816	SLC1A4	ERVW-1
0.1686932	10452	54543	TOMM40	TOMM7
0.1686932	10199	92856	MPHOSPH10	IMP4
0.1686932	2829	6846	XCR1	XCL2
0.1683997	60489	200316	APOBEC3G	APOBEC3F
0.1682052	9641	148022	IKBKE	TICAM1
0.1681001	4438	6117	MSH4	RPA1
0.1680609	6874	6880	TAF4	TAF9
0.1675322	5272	84966	SERPINB9	IGSF21
0.1667938	9211	53616	LGI1	ADAM22
0.1665747	6502	51343	SKP2	FZR1
0.1664662	367	4088	AR	SMAD3
0.1663742	2873	9318	GPS1	COPS2
0.1656730	558	3561	AXL	IL2RG
0.1652412	367	1956	AR	EGFR
0.1652041	843	23429	CASP10	RYBP
0.1650904	8819	112597	SAP30	LINC00152
0.1650904	8819	84312	SAP30	BRMS1L
0.1650134	4281	7324	MID1	UBE2E1
0.1648073	4616	5609	GADD45B	MAP2K7
0.1647523	5159	7525	PDGFRB	YES1
0.1642576	6015	23429	RING1	RYBP
0.1639097	3622	9318	ING2	COPS2
0.1637239	2961	2963	GTF2E2	GTF2F2
0.1637138	5931	22907	RBBP7	DHX30
0.1636569	5295	5925	PIK3R1	RB1
0.1634054	55284	196403	UBE2W	DTX3
0.1628286	6927	6928	HNF1A	HNF1B
0.1627939	4361	4683	MRE11A	NBN
0.1622574	4885	23467	NPTX2	NPTXR
0.1621936	4361	64421	MRE11A	DCLRE1C
0.1621701	2177	4683	FANCD2	NBN
0.1618170	10664	57680	CTCF	CHD8
0.1616837	3576	3577	IL8	CXCR1
0.1616584	54386	83593	TERF2IP	RASSF5
0.1614312	367	1387	AR	CREBBP
0.1611818	4173	4999	MCM4	ORC2
0.1611818	4173	4998	MCM4	ORC1
0.1610636	2634	3336	GBP2	HSPE1
0.1609473	7324	7681	UBE2E1	MKRN3
0.1606711	6045	7325	RNF2	UBE2E2
0.1602277	4204	333932	MECP2	HIST2H3A
0.1599837	7133	7187	TNFRSF1B	TRAF3
0.1598785	5931	64919	RBBP7	BCL11B
0.1597829	1031	60492	CDKN2C	CCDC90B
0.1594570	7681	148581	MKRN3	UBE2U
0.1591091	367	23411	AR	SIRT1
0.1589778	3561	5795	IL2RG	PTPRJ
0.1587511	6878	6880	TAF6	TAF9
0.1584455	8454	23291	CUL1	FBXW11
0.1583369	4049	4055	LTA	LTBR
0.1583241	4281	51619	MID1	UBE2D4
0.1582505	6634	11218	SNRPD3	DDX20
0.1582135	2033	23411	EP300	SIRT1
0.1580123	4296	5609	MAP3K11	MAP2K7
0.1578279	6879	80854	TAF7	SETD7
0.1574582	672	6714	BRCA1	SRC
0.1572899	7074	56288	TIAM1	PARD3
0.1572866	3014	4361	H2AFX	MRE11A
0.1566452	9318	50813	COPS2	COPS7A
0.1553385	23586	57506	DDX58	MAVS
0.1552755	11200	25842	CHEK2	ASF1A
0.1551047	7325	196403	UBE2E2	DTX3
0.1550942	6257	6882	RXRB	TAF11
0.1550919	2944	2946	GSTM1	GSTM2
0.1550547	6036	6059	RNASE2	ABCE1
0.1549200	4016	10516	LOXL1	FBLN5
0.1548521	5966	79155	REL	TNIP2
0.1548521	4794	5966	NFKBIE	REL
0.1547870	4999	81620	ORC2	CDT1
0.1547870	4998	81620	ORC1	CDT1
0.1545910	5272	197131	SERPINB9	UBR1
0.1545564	2960	6882	GTF2E1	TAF11
0.1542805	5926	126961	ARID4A	HIST2H3C
0.1542201	1874	3399	E2F4	ID3
0.1533999	5578	5894	PRKCA	RAF1
0.1530534	578	637	BAK1	BID
0.1527948	1997	5966	ELF1	REL
0.1526541	2099	4088	ESR1	SMAD3
0.1524441	8600	27037	TNFSF11	TRMT2A
0.1523198	2959	7025	GTF2B	NR2F1
0.1519753	6477	7277	SIAH1	TUBA4A
0.1514860	7325	22888	UBE2E2	UBOX5
0.1511867	9318	10920	COPS2	COPS8
0.1511148	3399	4617	ID3	MYF5
0.1509678	4035	4057	LRP1	LTF
0.1506261	7185	8737	TRAF1	RIPK1
0.1503082	5970	23411	RELA	SIRT1
0.1500857	5272	60492	SERPINB9	CCDC90B
0.1499072	990	6233	CDC6	RPS27A
0.1498445	578	581	BAK1	BAX
0.1494980	5962	6093	RDX	ROCK1
0.1494326	1319	10013	CORD1	HDAC6
0.1493848	25855	112597	BRMS1	LINC00152
0.1493848	25855	84312	BRMS1	BRMS1L
0.1490799	2902	2906	GRIN1	GRIN2D
0.1489910	4173	4175	MCM4	MCM6
0.1488752	5600	29904	MAPK11	EEF2K
0.1486091	4802	6882	NFYC	TAF11
0.1486048	5966	55922	REL	NKRF
0.1485901	333	3336	APLP1	HSPE1
0.1485624	6597	6599	SMARCA4	SMARCC1
0.1481316	2626	23414	GATA4	ZFPM2
0.1480387	2626	9464	GATA4	HAND2
0.1479649	333	8894	APLP1	EIF2S2
0.1478337	6877	6880	TAF5	TAF9
0.1477400	333	1031	APLP1	CDKN2C
0.1477357	5600	80824	MAPK11	DUSP16
0.1476376	4802	6878	NFYC	TAF6
0.1475705	8881	9232	CDC16	PTTG1
0.1468746	7188	8767	TRAF5	RIPK2
0.1466522	3093	7681	UBE2K	MKRN3
0.1465227	7681	55284	MKRN3	UBE2W
0.1465078	4281	55284	MID1	UBE2W
0.1462174	8600	8792	TNFSF11	TNFRSF11A
0.1462151	2048	7525	EPHB2	YES1
0.1461442	23321	55284	TRIM2	UBE2W
0.1460619	5966	5977	REL	DPF2
0.1458370	6599	25942	SMARCC1	SIN3A
0.1458218	5609	8837	MAP2K7	CFLAR
0.1457937	639	333932	PRDM1	HIST2H3A
0.1456623	7325	9604	UBE2E2	RNF14
0.1456324	5931	54815	RBBP7	GATAD2A
0.1450204	1978	8550	EIF4EBP1	MAPKAPK5
0.1450002	6907	126961	TBL1X	HIST2H3C
0.1449949	2626	3399	GATA4	ID3
0.1447076	22796	83548	COG2	COG3
0.1447076	9382	83548	COG1	COG3
0.1446541	5795	27040	PTPRJ	LAT
0.1445669	9656	83933	MDC1	HDAC10
0.1445355	1871	7030	E2F3	TFE3
0.1444518	2889	23433	RAPGEF1	RHOQ
0.1442742	466	6928	ATF1	HNF1B
0.1442741	1387	2099	CREBBP	ESR1
0.1442102	773	2782	CACNA1A	GNB1
0.1438786	6595	6760	SMARCA2	SS18
0.1437333	7157	23028	TP53	KDM1A
0.1436486	6607	6628	SMN2	SNRPB
0.1434239	2960	2963	GTF2E1	GTF2F2
0.1434021	931	958	MS4A1	CD40
0.1430188	672	4088	BRCA1	SMAD3
0.1430009	7187	10010	TRAF3	TANK
0.1428987	6452	27040	SH3BP2	LAT
0.1427866	2962	6882	GTF2F1	TAF11
0.1426969	55167	126961	MSL2	HIST2H3C
0.1426866	26523	27161	EIF2C1	EIF2C2
0.1426670	3725	5925	JUN	RB1
0.1424510	7525	8751	YES1	ADAM15
0.1424173	333	2948	APLP1	GSTM4
0.1423007	3399	9139	ID3	CBFA2T2
0.1422822	4055	7188	LTBR	TRAF5
0.1422437	6503	27040	SLA	LAT
0.1422109	3020	6760	H3F3A	SS18
0.1420733	4801	6882	NFYB	TAF11
0.1418995	958	7188	CD40	TRAF5
0.1418596	5609	23162	MAP2K7	MAPK8IP3
0.1417808	8550	29904	MAPKAPK5	EEF2K
0.1416390	1457	7157	CSNK2A1	TP53
0.1415141	3399	4656	ID3	MYOG
0.1414667	9232	51434	PTTG1	ANAPC7
0.1414255	3727	10538	JUND	BATF
0.1410304	7025	9318	NR2F1	COPS2
0.1409697	5063	8874	PAK3	ARHGEF7
0.1409561	4171	4999	MCM2	ORC2
0.1408867	2033	5594	EP300	MAPK1
0.1408778	23569	333932	PADI4	HIST2H3A
0.1408245	23761	221955	PISD	DAGLB
0.1408245	7783	11055	ZP2	ZPBP
0.1408245	6779	58503	STATH	PROL1
0.1406617	213	6927	ALB	HNF1A
0.1406554	1453	8864	CSNK1D	PER2
0.1404184	9939	65109	RBM8A	UPF3B
0.1404100	7188	57506	TRAF5	MAVS
0.1402382	55090	112950	MED9	MED8
0.1402307	367	2099	AR	ESR1
0.1402180	6877	6879	TAF5	TAF7
0.1401601	545	7486	ATR	WRN
0.1400958	5295	9146	PIK3R1	HGS
0.1398546	8312	8945	AXIN1	BTRC
0.1397082	2948	84966	GSTM4	IGSF21
0.1396972	2071	2960	ERCC3	GTF2E1
0.1394323	641	5888	BLM	RAD51
0.1393415	578	10017	BAK1	BCL2L10
0.1393117	4884	23467	NPTX1	NPTXR
0.1389998	4216	6416	MAP3K4	MAP2K4
0.1388024	3398	5934	ID2	RBL2
0.1387532	5908	51380	RAP1B	CSAD
0.1387410	3014	5524	H2AFX	PPP2R4
0.1386644	8737	9020	RIPK1	MAP3K14
0.1385392	843	8837	CASP10	CFLAR
0.1385332	6881	6882	TAF10	TAF11
0.1384763	5901	7514	RAN	XPO1
0.1383692	55170	333932	PRMT6	HIST2H3A
0.1383202	921	971	CD5	CD72
0.1382997	4800	6878	NFYA	TAF6
0.1382922	3364	6117	HUS1	RPA1
0.1382897	7325	9666	UBE2E2	DZIP3
0.1382473	23321	51619	TRIM2	UBE2D4
0.1382228	1031	2661	CDKN2C	GDF9
0.1380529	25842	121504	ASF1A	HIST4H4
0.1380528	7515	10038	XRCC1	PARP2
0.1380524	4281	7325	MID1	UBE2E2
0.1379297	1755	653509	DMBT1	SFTPA1
0.1377160	6117	23594	RPA1	ORC6
0.1376679	5926	25942	ARID4A	SIN3A
0.1376473	4088	5594	SMAD3	MAPK1
0.1375242	9318	23309	COPS2	SIN3B
0.1375016	9479	23542	MAPK8IP1	MAPK8IP2
0.1373002	990	4171	CDC6	MCM2
0.1370474	997	8454	CDC34	CUL1
0.1369550	7325	151636	UBE2E2	DTX3L
0.1369519	6117	57379	RPA1	AICDA
0.1368819	2959	2961	GTF2B	GTF2E2
0.1366476	5934	8900	RBL2	CCNA1
0.1366209	1436	5921	CSF1R	RASA1
0.1365273	9666	55284	DZIP3	UBE2W
0.1361670	6279	84966	S100A8	IGSF21
0.1359397	2005	3398	ELK4	ID2
0.1358506	637	84467	BID	FBN3
0.1358262	1741	2903	DLG3	GRIN2A
0.1356719	6872	6874	TAF1	TAF4
0.1356710	4345	131450	CD200	CD200R1
0.1355951	7323	196403	UBE2D3	DTX3
0.1355951	7322	196403	UBE2D2	DTX3
0.1354557	1432	5595	MAPK14	MAPK3
0.1354494	2005	3397	ELK4	ID1
0.1353014	8290	23028	HIST3H3	KDM1A
0.1351856	80854	126961	SETD7	HIST2H3C
0.1350041	7325	23321	UBE2E2	TRIM2
0.1349681	578	7417	BAK1	VDAC2
0.1349342	1978	2475	EIF4EBP1	MTOR
0.1349305	2048	7410	EPHB2	VAV2
0.1349172	4204	6595	MECP2	SMARCA2
0.1348743	5929	126961	RBBP5	HIST2H3C
0.1348162	1950	8038	EGF	ADAM12
0.1346686	4676	126961	NAP1L4	HIST2H3C
0.1345011	4595	6117	MUTYH	RPA1
0.1344204	3399	4618	ID3	MYF6
0.1343668	996	29882	CDC27	ANAPC2
0.1342001	5900	9610	RALGDS	RIN1
0.1341152	30061	57817	SLC40A1	HAMP
0.1341070	4176	4998	MCM7	ORC1
0.1340719	2626	6910	GATA4	TBX5
0.1340530	6874	129685	TAF4	TAF8
0.1339660	3174	8431	HNF4G	NR0B2
0.1339628	6455	6457	SH3GL1	SH3GL3
0.1339193	7187	148022	TRAF3	TICAM1
0.1338969	581	2081	BAX	ERN1
0.1338859	3020	25842	H3F3A	ASF1A
0.1337354	2118	3233	ETV4	HOXD4
0.1336605	835	843	CASP2	CASP10
0.1336505	6117	29935	RPA1	RPA4
0.1336436	2963	6917	GTF2F2	TCEA1
0.1335053	6655	10006	SOS2	ABI1
0.1334431	3399	3428	ID3	IFI16
0.1333569	4929	6595	NR4A2	SMARCA2
0.1333198	5931	9219	RBBP7	MTA2
0.1332687	1956	5594	EGFR	MAPK1
0.1331880	1326	9020	MAP3K8	MAP3K14
0.1331509	9150	81857	CTDP1	MED25
0.1331160	4683	9656	NBN	MDC1
0.1329212	7456	8976	WIPF1	WASL
0.1327737	4176	4999	MCM7	ORC2
0.1326188	367	23028	AR	KDM1A
0.1324837	7324	22888	UBE2E1	UBOX5
0.1324135	1031	84060	CDKN2C	RBM48
0.1324135	2186	3020	BPTF	H3F3A
0.1321847	943	7188	TNFRSF8	TRAF5
0.1321267	5310	7414	PKD1	VCL
0.1319149	6874	11335	TAF4	CBX3
0.1317987	8717	8772	TRADD	FADD
0.1314800	5595	5894	MAPK3	RAF1
0.1314705	5810	6117	RAD1	RPA1
0.1314621	7486	7520	WRN	XRCC5
0.1314219	4173	5001	MCM4	ORC5
0.1314055	5292	126961	PIM1	HIST2H3C
0.1314054	1788	29947	DNMT3A	DNMT3L
0.1313505	4436	11277	MSH2	TREX1
0.1313199	8894	60492	EIF2S2	CCDC90B
0.1312305	3640	122042	INSL3	RXFP2
0.1310500	6873	6874	TAF2	TAF4
0.1310181	7123	27330	CLEC3B	RPS6KA6
0.1309476	330	8737	BIRC3	RIPK1
0.1309225	9656	11200	MDC1	CHEK2
0.1309096	5931	57459	RBBP7	GATAD2B
0.1308286	898	5934	CCNE1	RBL2
0.1307623	3054	81857	HCFC1	MED25
0.1306159	5027	24145	P2RX7	PANX1
0.1306159	2014	5027	EMP3	P2RX7
0.1305580	55643	84966	BTBD2	IGSF21
0.1305122	7082	27134	TJP1	TJP3
0.1305116	8533	9318	COPS3	COPS2
0.1305050	5916	9611	RARG	NCOR1
0.1304907	11158	84984	RABL2B	CEP19
0.1304677	1981	2872	EIF4G1	MKNK2
0.1304446	8717	8737	TRADD	RIPK1
0.1303400	7157	7341	TP53	SUMO1
0.1303309	840	8837	CASP7	CFLAR
0.1303111	7133	7185	TNFRSF1B	TRAF1
0.1302788	3399	5079	ID3	PAX5
0.1301906	86	6595	ACTL6A	SMARCA2
0.1301318	672	2033	BRCA1	EP300
0.1300841	7328	196403	UBE2H	DTX3
0.1300039	7025	64919	NR2F1	BCL11B
0.1300010	6015	6045	RING1	RNF2
0.1299520	8243	9656	SMC1A	MDC1
0.1299049	4354	27330	MPP1	RPS6KA6
0.1298826	6304	8535	SATB1	CBX4
0.1298492	5602	80824	MAPK10	DUSP16
0.1298130	3337	6647	DNAJB1	SOD1
0.1297171	5599	23411	MAPK8	SIRT1
0.1296908	6502	81620	SKP2	CDT1
0.1296866	10951	11335	CBX1	CBX3
0.1296629	3726	10538	JUNB	BATF
0.1296150	7681	10477	MKRN3	UBE2E3
0.1296146	5925	7704	RB1	ZBTB16
0.1295902	1026	1457	CDKN1A	CSNK2A1
0.1294322	9479	80824	MAPK8IP1	DUSP16
0.1293468	29760	30011	BLNK	SH3KBP1
0.1292924	6117	83990	RPA1	BRIP1
0.1292185	5063	9459	PAK3	ARHGEF6
0.1291800	1387	1457	CREBBP	CSNK2A1
0.1289657	2957	2962	GTF2A1	GTF2F1
0.1287748	56144	84966	PCDHA4	IGSF21
0.1286915	7187	7188	TRAF3	TRAF5
0.1285685	545	11277	ATR	TREX1
0.1285672	7965	27037	AIMP2	TRMT2A
0.1285283	1642	8451	DDB1	CUL4A
0.1284780	7097	23162	TLR2	MAPK8IP3
0.1282992	7328	7681	UBE2H	MKRN3
0.1282713	9219	125997	MTA2	MBD3L2
0.1280812	6598	7514	SMARCB1	XPO1
0.1280009	2959	6882	GTF2B	TAF11
0.1279198	23325	100287171	KIAA1033	WASH1
0.1279198	9897	100287171	KIAA0196	WASH1
0.1278390	2060	10254	EPS15	STAM2
0.1277580	5111	7398	PCNA	USP1
0.1276797	4801	6878	NFYB	TAF6
0.1276011	2212	27040	FCGR2A	LAT
0.1274289	2961	2962	GTF2E2	GTF2F1
0.1274046	7188	8792	TRAF5	TNFRSF11A
0.1273916	840	843	CASP7	CASP10
0.1272894	4171	4998	MCM2	ORC1
0.1271797	55643	60492	BTBD2	CCDC90B
0.1270987	5600	10467	MAPK11	ZNHIT1
0.1270901	801	26268	CALM1	FBXO9
0.1269077	5916	6722	RARG	SRF
0.1268860	6879	6880	TAF7	TAF9
0.1268175	3665	148022	IRF7	TICAM1
0.1265932	7335	7681	UBE2V1	MKRN3
0.1265909	4666	84966	NACA	IGSF21
0.1265654	990	51343	CDC6	FZR1
0.1265178	1108	5931	CHD4	RBBP7
0.1264608	4478	6093	MSN	ROCK1
0.1264091	6872	6882	TAF1	TAF11
0.1263771	5925	7421	RB1	VDR
0.1263638	672	1387	BRCA1	CREBBP
0.1263590	8867	30011	SYNJ1	SH3KBP1
0.1263333	4296	23162	MAP3K11	MAPK8IP3
0.1263046	4173	23595	MCM4	ORC3
0.1262137	7318	9636	UBA7	ISG15
0.1261930	92	7049	ACVR2A	TGFBR3
0.1261914	22888	55284	UBOX5	UBE2W
0.1261882	6117	7507	RPA1	XPA
0.1261568	991	51434	CDC20	ANAPC7
0.1261566	29903	84060	CCDC106	RBM48
0.1261280	9015	79101	TAF1A	TAF1D
0.1259949	637	835	BID	CASP2
0.1259866	6878	129685	TAF6	TAF8
0.1259072	2957	2960	GTF2A1	GTF2E1
0.1258690	26060	51094	APPL1	ADIPOR1
0.1257135	11340	57703	EXOSC8	CWC22
0.1257071	1326	5966	MAP3K8	REL
0.1256026	7324	9666	UBE2E1	DZIP3
0.1256010	5888	7486	RAD51	WRN
0.1255625	837	843	CASP4	CASP10
0.1254817	2597	23411	GAPDH	SIRT1
0.1254155	2079	84966	ERH	IGSF21
0.1253322	6872	6878	TAF1	TAF6
0.1253111	7994	126961	KAT6A	HIST2H3C
0.1253071	55090	81857	MED9	MED25
0.1251590	6873	6878	TAF2	TAF6
0.1250119	1788	10951	DNMT3A	CBX1
0.1249614	4791	4793	NFKB2	NFKBIB
0.1248993	6304	11177	SATB1	BAZ1A
0.1248589	5584	56288	PRKCI	PARD3
0.1248209	7188	9020	TRAF5	MAP3K14
0.1247836	472	11277	ATM	TREX1
0.1247796	7334	7681	UBE2N	MKRN3
0.1247154	367	5594	AR	MAPK1
0.1247000	8737	148022	RIPK1	TICAM1
0.1245537	4175	6117	MCM6	RPA1
0.1245210	2494	8431	NR5A2	NR0B2
0.1245140	7114	84966	TMSB4X	IGSF21
0.1244724	2099	7341	ESR1	SUMO1
0.1244444	4090	7554	SMAD5	ZNF8
0.1243448	1728	3337	NQO1	DNAJB1
0.1241295	990	4999	CDC6	ORC2
0.1241295	990	4998	CDC6	ORC1
0.1239670	6879	8148	TAF7	TAF15
0.1239543	7319	197131	UBE2A	UBR1
0.1237677	4173	10926	MCM4	DBF4
0.1237614	637	2634	BID	GBP2
0.1237605	9656	51720	MDC1	UIMC1
0.1237254	4071	7277	TM4SF1	TUBA4A
0.1236676	54778	55284	RNF111	UBE2W
0.1235647	839	843	CASP6	CASP10
0.1235090	6117	92797	RPA1	HELB
0.1235025	1871	23429	E2F3	RYBP
0.1233799	4171	5001	MCM2	ORC5
0.1233497	9246	196403	UBE2L6	DTX3
0.1232343	5468	5925	PPARG	RB1
0.1232155	7325	54778	UBE2E2	RNF111
0.1232143	3661	148022	IRF3	TICAM1
0.1231595	8242	333932	KDM5C	HIST2H3A
0.1228710	5883	11073	RAD9A	TOPBP1
0.1228360	5925	9984	RB1	THOC1
0.1228360	5925	132660	RB1	LIN54
0.1228360	5925	54796	RB1	BNC2
0.1228360	2444	5925	FRK	RB1
0.1228305	996	9232	CDC27	PTTG1
0.1224347	6596	7336	HLTF	UBE2V2
0.1224310	2959	2960	GTF2B	GTF2E1
0.1223941	868	30011	CBLB	SH3KBP1
0.1222989	2960	27044	GTF2E1	SND1
0.1222446	7324	23321	UBE2E1	TRIM2
0.1221819	10002	22907	NR2E3	DHX30
0.1220204	330	958	BIRC3	CD40
0.1219405	10951	23468	CBX1	CBX5
0.1219263	4998	4999	ORC1	ORC2
0.1218947	6873	6879	TAF2	TAF7
0.1217799	2903	9229	GRIN2A	DLGAP1
0.1216916	6117	11144	RPA1	DMC1
0.1216838	997	6502	CDC34	SKP2
0.1215891	9604	55284	RNF14	UBE2W
0.1215496	3516	4855	RBPJ	NOTCH4
0.1214903	9031	81620	BAZ1B	CDT1
0.1214482	990	81620	CDC6	CDT1
0.1213506	6117	6119	RPA1	RPA3
0.1212970	4790	4798	NFKB1	NFRKB
0.1212904	10036	25842	CHAF1A	ASF1A
0.1212723	10301	60492	DLEU1	CCDC90B
0.1212707	6416	9043	MAP2K4	SPAG9
0.1212537	4092	64750	SMAD7	SMURF2
0.1212441	4173	23594	MCM4	ORC6
0.1211705	7681	51619	MKRN3	UBE2D4
0.1211688	2521	10250	FUS	SRRM1
0.1211193	4281	10477	MID1	UBE2E3
0.1210626	701	8881	BUB1B	CDC16
0.1210041	6879	129685	TAF7	TAF8
0.1208195	25	7532	ABL1	YWHAG
0.1208003	6477	7323	SIAH1	UBE2D3
0.1208003	6477	7322	SIAH1	UBE2D2
0.1207821	998	79872	CDC42	CBLL1
0.1206369	2549	7462	GAB1	LAT2
0.1206109	6874	6878	TAF4	TAF6
0.1205827	800	808	CALD1	CALM3
0.1205799	2549	26469	GAB1	PTPN18
0.1202762	8772	8837	FADD	CFLAR
0.1202638	8411	23673	EEA1	STX12
0.1202017	773	6426	CACNA1A	SRSF1
0.1201833	6672	10054	SP100	UBA2
0.1201684	4801	6883	NFYB	TAF12
0.1200421	1948	2047	EFNB2	EPHB1
0.1200265	10750	27040	GRAP	LAT
0.1200262	4173	5000	MCM4	ORC4
0.1200023	545	4683	ATR	NBN
0.1199487	6117	27343	RPA1	POLL
0.1198578	4332	5934	MNDA	RBL2
0.1196741	1870	387893	E2F2	SETD8
0.1196465	581	637	BAX	BID
0.1195913	7325	23113	UBE2E2	CUL9
0.1195849	7188	10758	TRAF5	TRAF3IP2
0.1195750	5077	30812	PAX3	SOX8
0.1195604	3320	5578	HSP90AA1	PRKCA
0.1194859	891	5926	CCNB1	ARID4A
0.1194233	56144	60492	PCDHA4	CCDC90B
0.1193645	472	4361	ATM	MRE11A
0.1193357	10006	51466	ABI1	EVL
0.1193195	8945	23291	BTRC	FBXW11
0.1192540	6510	30816	SLC1A5	ERVW-1
0.1191238	958	8767	CD40	RIPK2
0.1191015	3906	333932	LALBA	HIST2H3A
0.1190937	333	56144	APLP1	PCDHA4
0.1190701	2623	6599	GATA1	SMARCC1
0.1189630	4173	8900	MCM4	CCNA1
0.1188874	9354	57506	UBE4A	MAVS
0.1188435	333	7114	APLP1	TMSB4X
0.1188101	2064	4585	ERBB2	MUC4
0.1187844	581	149428	BAX	BNIPL
0.1187056	5894	7532	RAF1	YWHAG
0.1187052	8767	57506	RIPK2	MAVS
0.1185933	30836	333932	DNTTIP2	HIST2H3A
0.1185551	1051	5925	CEBPB	RB1
0.1184803	4085	8881	MAD2L1	CDC16
0.1184717	1017	81620	CDK2	CDT1
0.1184670	3561	3565	IL2RG	IL4
0.1184440	5433	5434	POLR2D	POLR2E
0.1182241	7188	7293	TRAF5	TNFRSF4
0.1181219	5335	29760	PLCG1	BLNK
0.1178141	1232	6355	CCR3	CCL8
0.1177815	4998	8317	ORC1	CDC7
0.1177593	148022	353376	TICAM1	TICAM2
0.1177587	11161	29903	C14orf1	CCDC106
0.1177515	3066	5926	HDAC2	ARID4A
0.1177449	1052	5925	CEBPD	RB1
0.1176370	7097	8767	TLR2	RIPK2
0.1176321	2932	5578	GSK3B	PRKCA
0.1176250	6874	6883	TAF4	TAF12
0.1176246	4999	6117	ORC2	RPA1
0.1176186	5966	136319	REL	MTPN
0.1175702	9479	23162	MAPK8IP1	MAPK8IP3
0.1175309	6877	6878	TAF5	TAF6
0.1175259	6907	8349	TBL1X	HIST2H2BE
0.1174561	1026	7157	CDKN1A	TP53
0.1174330	5925	23054	RB1	NCOA6
0.1174280	27330	84467	RPS6KA6	FBN3
0.1174211	900	2580	CCNG1	GAK
0.1174093	3398	6925	ID2	TCF4
0.1172443	7321	196403	UBE2D1	DTX3
0.1172075	4683	11200	NBN	CHEK2
0.1171859	3312	4071	HSPA8	TM4SF1
0.1171842	843	51283	CASP10	BFAR
0.1171690	1786	4204	DNMT1	MECP2
0.1171457	7290	25842	HIRA	ASF1A
0.1171071	4234	10785	METTL1	WDR4
0.1169198	2965	7157	GTF2H1	TP53
0.1167986	6047	55284	RNF4	UBE2W
0.1167213	5608	9344	MAP2K6	TAOK2
0.1166792	6880	6882	TAF9	TAF11
0.1166675	5916	8431	RARG	NR0B2
0.1165679	6607	6634	SMN2	SNRPD3
0.1165567	7188	27018	TRAF5	NGFRAP1
0.1165090	7525	23607	YES1	CD2AP
0.1163634	5047	84966	PAEP	IGSF21
0.1163500	3398	5933	ID2	RBL1
0.1163279	2213	3635	FCGR2B	INPP5D
0.1163029	5929	57680	RBBP5	CHD8
0.1162905	4172	4999	MCM3	ORC2
0.1162647	4486	7525	MST1R	YES1
0.1162625	8290	25842	HIST3H3	ASF1A
0.1161380	4094	8467	MAF	SMARCA5
0.1161124	29882	51343	ANAPC2	FZR1
0.1160488	6256	7025	RXRA	NR2F1
0.1160095	581	11315	BAX	PARK7
0.1160003	5335	6452	PLCG1	SH3BP2
0.1159112	7322	7681	UBE2D2	MKRN3
0.1158697	5310	7094	PKD1	TLN1
0.1158584	7128	148022	TNFAIP3	TICAM1
0.1158225	389	6093	RHOC	ROCK1
0.1158153	6672	10055	SP100	SAE1
0.1157758	10923	11036	SUB1	GTF2A1L
0.1156861	329	79444	BIRC2	BIRC7
0.1156530	6809	6813	STX3	STXBP2
0.1156391	4205	7341	MEF2A	SUMO1
0.1156357	991	8881	CDC20	CDC16
0.1156220	4176	55388	MCM7	MCM10
0.1156159	1326	8737	MAP3K8	RIPK1
0.1155973	6874	6877	TAF4	TAF5
0.1155368	6257	8405	RXRB	SPOP
0.1155072	6634	8487	SNRPD3	GEMIN2
0.1154902	3836	8349	KPNA1	HIST2H2BE
0.1154766	6877	29894	TAF5	CPSF1
0.1151966	6879	6883	TAF7	TAF12
0.1151792	6117	55159	RPA1	RFWD3
0.1151605	637	843	BID	CASP10
0.1151299	990	55388	CDC6	MCM10
0.1150909	1788	1789	DNMT3A	DNMT3B
0.1150878	3973	83539	LHCGR	CHST9
0.1149991	581	597	BAX	BCL2A1
0.1149945	2146	6885	EZH2	MAP3K7
0.1149837	11184	27040	MAP4K1	LAT
0.1149173	648	6015	BMI1	RING1
0.1148317	11340	22894	EXOSC8	DIS3
0.1147401	836	5925	CASP3	RB1
0.1147290	2071	2966	ERCC3	GTF2H2
0.1146928	4436	4437	MSH2	MSH3
0.1146761	2321	7525	FLT1	YES1
0.1146438	25	6452	ABL1	SH3BP2
0.1145324	3516	27044	RBPJ	SND1
0.1144943	773	3339	CACNA1A	HSPG2
0.1144003	3570	3572	IL6R	IL6ST
0.1143842	5925	6597	RB1	SMARCA4
0.1143827	914	921	CD2	CD5
0.1143370	4929	6257	NR4A2	RXRB
0.1143123	673	5605	BRAF	MAP2K2
0.1142903	4171	5000	MCM2	ORC4
0.1142316	842	843	CASP9	CASP10
0.1141789	930	5336	CD19	PLCG2
0.1141738	8125	9015	ANP32A	TAF1A
0.1141180	5527	151648	PPP2R5C	SGOL1
0.1141114	4173	11198	MCM4	SUPT16H
0.1140561	5272	29117	SERPINB9	BRD7
0.1140333	5934	7343	RBL2	UBTF
0.1139949	8454	9978	CUL1	RBX1
0.1139108	7027	7158	TFDP1	TP53BP1
0.1138668	6607	11218	SMN2	DDX20
0.1138311	5272	84060	SERPINB9	RBM48
0.1138238	3559	4790	IL2RA	NFKB1
0.1137663	6878	6883	TAF6	TAF12
0.1136983	7325	55743	UBE2E2	CHFR
0.1136612	9318	51138	COPS2	COPS4
0.1136468	7025	7067	NR2F1	THRA
0.1136315	4092	23411	SMAD7	SIRT1
0.1136082	1024	55090	CDK8	MED9
0.1136078	799	4153	CALCR	MBL2
0.1135713	8350	23028	HIST1H3A	KDM1A
0.1135423	5578	7534	PRKCA	YWHAZ
0.1135111	4173	8317	MCM4	CDC7
0.1134609	840	4209	CASP7	MEF2D
0.1134397	55284	151636	UBE2W	DTX3L
0.1134351	4176	8317	MCM7	CDC7
0.1133614	3267	7514	AGFG1	XPO1
0.1133321	2034	54583	EPAS1	EGLN1
0.1133320	330	7185	BIRC3	TRAF1
0.1132640	834	837	CASP1	CASP4
0.1131722	8835	23429	SOCS2	RYBP
0.1131503	2242	2288	FES	FKBP4
0.1130743	1871	7027	E2F3	TFDP1
0.1130596	4216	5608	MAP3K4	MAP2K6
0.1130013	3336	11161	HSPE1	C14orf1
0.1129551	1647	11161	GADD45A	C14orf1
0.1129054	843	162989	CASP10	DEDD2
0.1128341	5947	112597	RBP1	LINC00152
0.1128341	5947	84312	RBP1	BRMS1L
0.1127730	330	8767	BIRC3	RIPK2
0.1126892	5336	6452	PLCG2	SH3BP2
0.1126859	6416	23162	MAP2K4	MAPK8IP3
0.1126327	2305	79842	FOXM1	ZBTB3
0.1126058	2114	2625	ETS2	GATA3
0.1125754	6883	29894	TAF12	CPSF1
0.1125478	6877	6908	TAF5	TBP
0.1123522	5916	6257	RARG	RXRB
0.1122168	3952	5563	LEP	PRKAA2
0.1121620	2634	22929	GBP2	SEPHS1
0.1121368	640	5336	BLK	PLCG2
0.1121366	921	973	CD5	CD79A
0.1121229	367	672	AR	BRCA1
0.1120055	701	996	BUB1B	CDC27
0.1119373	6416	10746	MAP2K4	MAP3K2
0.1118467	6257	8856	RXRB	NR1I2
0.1118198	5609	10746	MAP2K7	MAP3K2
0.1117937	9666	51619	DZIP3	UBE2D4
0.1117511	1843	6300	DUSP1	MAPK12
0.1117116	9604	10477	RNF14	UBE2E3
0.1116953	58500	151871	ZNF250	DPPA2
0.1116188	3985	6093	LIMK2	ROCK1
0.1115609	472	7486	ATM	WRN
0.1115349	5931	53615	RBBP7	MBD3
0.1115151	4654	5925	MYOD1	RB1
0.1114602	4297	84148	MLL	KAT8
0.1114435	581	27113	BAX	BBC3
0.1113245	2960	2968	GTF2E1	GTF2H4
0.1112977	6452	30011	SH3BP2	SH3KBP1
0.1112614	10477	196403	UBE2E3	DTX3
0.1111584	9219	64919	MTA2	BCL11B
0.1111407	3065	23028	HDAC1	KDM1A
0.1109493	862	3397	RUNX1T1	ID1
0.1109439	3172	7514	HNF4A	XPO1
0.1109083	990	4176	CDC6	MCM7
0.1108896	6773	10379	STAT2	IRF9
0.1107910	958	51567	CD40	TDP2
0.1107901	3024	140690	HIST1H1A	CTCFL
0.1106960	9282	55090	MED14	MED9
0.1105963	3572	3977	IL6ST	LIFR
0.1105837	890	5934	CCNA2	RBL2
0.1105742	2534	6452	FYN	SH3BP2
0.1105298	4793	5966	NFKBIB	REL
0.1104951	6633	79760	SNRPD2	GEMIN7
0.1104871	4683	7520	NBN	XRCC5
0.1103920	6672	23468	SP100	CBX5
0.1102639	23476	121504	BRD4	HIST4H4
0.1102202	196	6874	AHR	TAF4
0.1101962	90	3626	ACVR1	INHBC
0.1101951	6015	51619	RING1	UBE2D4
0.1101906	1051	6599	CEBPB	SMARCC1
0.1101896	1029	1031	CDKN2A	CDKN2C
0.1101875	3024	23512	HIST1H1A	SUZ12
0.1101342	6672	10951	SP100	CBX1
0.1101304	5272	11161	SERPINB9	C14orf1
0.1100743	1326	6416	MAP3K8	MAP2K4
0.1099494	52	2047	ACP1	EPHB1
0.1098732	8454	8945	CUL1	BTRC
0.1098598	10210	55284	TOPORS	UBE2W
0.1097989	2071	2968	ERCC3	GTF2H4
0.1097020	5600	11221	MAPK11	DUSP10
0.1096934	7098	148022	TLR3	TICAM1
0.1096892	7025	8648	NR2F1	NCOA1
0.1096726	2099	5594	ESR1	MAPK1
0.1095632	5618	8835	PRLR	SOCS2
0.1095619	4281	7321	MID1	UBE2D1
0.1095193	5916	9612	RARG	NCOR2
0.1094940	6416	8837	MAP2K4	CFLAR
0.1094239	8853	30011	ASAP2	SH3KBP1
0.1094236	22894	54512	DIS3	EXOSC4
0.1094059	1870	23429	E2F2	RYBP
0.1093646	324	6477	APC	SIAH1
0.1093645	6872	8290	TAF1	HIST3H3
0.1093144	658	51035	BMPR1B	UBXN1
0.1092945	1436	7525	CSF1R	YES1
0.1091269	5934	6839	RBL2	SUV39H1
0.1090869	1059	27330	CENPB	RPS6KA6
0.1090797	5893	7486	RAD52	WRN
0.1090387	1051	5915	CEBPB	RARB
0.1089793	5582	7074	PRKCG	TIAM1
0.1089587	2146	10912	EZH2	GADD45G
0.1088965	26230	27185	TIAM2	DISC1
0.1088727	2626	9656	GATA4	MDC1
0.1088659	1796	5794	DOK1	PTPRH
0.1088144	4209	10014	MEF2D	HDAC5
0.1088057	5336	7006	PLCG2	TEC
0.1087635	3385	10332	ICAM3	CLEC4M
0.1087539	6882	8805	TAF11	TRIM24
0.1086833	6938	30812	TCF12	SOX8
0.1086793	5971	5977	RELB	DPF2
0.1086648	5926	8819	ARID4A	SAP30
0.1086339	641	7486	BLM	WRN
0.1085833	2017	23411	CTTN	SIRT1
0.1085661	5888	5889	RAD51	RAD51C
0.1085234	4085	10459	MAD2L1	MAD2L2
0.1084543	919	940	CD247	CD28
0.1084380	6606	25929	SMN1	GEMIN5
0.1083405	595	5925	CCND1	RB1
0.1083364	5916	8202	RARG	NCOA3
0.1083198	6872	25842	TAF1	ASF1A
0.1082920	5001	8317	ORC5	CDC7
0.1082216	3516	4854	RBPJ	NOTCH3
0.1082128	6879	6881	TAF7	TAF10
0.1081903	2961	2965	GTF2E2	GTF2H1
0.1081664	3172	7025	HNF4A	NR2F1
0.1080899	7515	81847	XRCC1	RNF146
0.1080652	3516	23013	RBPJ	SPEN
0.1080640	1482	204851	NKX2-5	HIPK1
0.1080300	6882	29894	TAF11	CPSF1
0.1080236	672	1457	BRCA1	CSNK2A1
0.1079302	5916	8648	RARG	NCOA1
0.1078773	5978	10923	REST	SUB1
0.1078588	1789	10951	DNMT3B	CBX1
0.1078084	351	837	APP	CASP4
0.1078071	898	6599	CCNE1	SMARCC1
0.1077933	5584	57787	PRKCI	MARK4
0.1077500	4800	6882	NFYA	TAF11
0.1077459	2209	27040	FCGR1A	LAT
0.1076906	4204	6688	MECP2	SPI1
0.1076460	208	84335	AKT2	AKT1S1
0.1076422	3702	5336	ITK	PLCG2
0.1075904	5432	5434	POLR2C	POLR2E
0.1075824	4176	81620	MCM7	CDT1
0.1075416	808	56479	CALM3	KCNQ5
0.1075322	5433	5441	POLR2D	POLR2L
0.1075151	9869	23028	SETDB1	KDM1A
0.1074770	3020	84875	H3F3A	PARP10
0.1074258	5978	23309	REST	SIN3B
0.1073646	26230	56288	TIAM2	PARD3
0.1073539	8848	84467	TSC22D1	FBN3
0.1073292	8767	8837	RIPK2	CFLAR
0.1072758	9656	55869	MDC1	HDAC8
0.1072741	1788	29128	DNMT3A	UHRF1
0.1072715	55284	55743	UBE2W	CHFR
0.1072096	6300	29904	MAPK12	EEF2K
0.1071997	391	7410	RHOG	VAV2
0.1071860	6048	55284	RNF5	UBE2W
0.1071671	8338	8370	HIST2H2AC	HIST2H4A
0.1071558	9094	23028	UNC119	KDM1A
0.1071526	7094	7414	TLN1	VCL
0.1071525	274	8867	BIN1	SYNJ1
0.1071327	4171	23594	MCM2	ORC6
0.1071195	329	7185	BIRC2	TRAF1
0.1070822	4092	57154	SMAD7	SMURF1
0.1069907	4296	9479	MAP3K11	MAPK8IP1
0.1069692	56144	84060	PCDHA4	RBM48
0.1069618	914	919	CD2	CD247
0.1069114	2932	7157	GSK3B	TP53
0.1068946	8125	8349	ANP32A	HIST2H2BE
0.1068881	4171	4173	MCM2	MCM4
0.1068373	1649	57761	DDIT3	TRIB3
0.1068032	996	1163	CDC27	CKS1B
0.1067961	4175	23594	MCM6	ORC6
0.1067921	7157	25898	TP53	RCHY1
0.1067829	839	8837	CASP6	CFLAR
0.1067601	2959	4204	GTF2B	MECP2
0.1067473	11184	27071	MAP4K1	DAPP1
0.1067315	5608	6300	MAP2K6	MAPK12
0.1066918	8125	121504	ANP32A	HIST4H4
0.1066299	6461	27040	SHB	LAT
0.1066263	3566	3635	IL4R	INPP5D
0.1065625	5925	6774	RB1	STAT3
0.1064775	4591	55388	TRIM37	MCM10
0.1064307	5330	5608	PLCB2	MAP2K6
0.1064185	4175	5000	MCM6	ORC4
0.1063727	6314	80321	ATXN7	CEP70
0.1063622	2634	8087	GBP2	FXR1
0.1062976	7324	55743	UBE2E1	CHFR
0.1062346	2494	5629	NR5A2	PROX1
0.1061649	5591	11277	PRKDC	TREX1
0.1061537	7189	8600	TRAF6	TNFSF11
0.1061534	2494	10957	NR5A2	PNRC1
0.1061426	2768	11214	GNA12	AKAP13
0.1061412	4176	5000	MCM7	ORC4
0.1061146	997	25793	CDC34	FBXO7
0.1060262	6633	6635	SNRPD2	SNRPE
0.1060024	4085	29882	MAD2L1	ANAPC2
0.1059715	6874	6938	TAF4	TCF12
0.1059493	2963	6877	GTF2F2	TAF5
0.1059438	8349	54815	HIST2H2BE	GATAD2A
0.1059097	2533	55740	FYB	ENAH
0.1058606	4851	5045	NOTCH1	FURIN
0.1058332	5931	26060	RBBP7	APPL1
0.1058227	331	23118	XIAP	TAB2
0.1057928	3694	7040	ITGB6	TGFB1
0.1057448	6907	79718	TBL1X	TBL1XR1
0.1057420	7335	196403	UBE2V1	DTX3
0.1056855	1729	8317	DIAPH1	CDC7
0.1056419	5903	11214	RANBP2	AKAP13
0.1055996	4084	4149	MXD1	MAX
0.1055545	1103	5582	CHAT	PRKCG
0.1055068	3561	3601	IL2RG	IL15RA
0.1054621	640	973	BLK	CD79A
0.1054599	6602	7157	SMARCD1	TP53
0.1054599	5705	7157	PSMC5	TP53
0.1054540	2957	2958	GTF2A1	GTF2A2
0.1054128	4683	56852	NBN	RAD18
0.1053879	7188	8764	TRAF5	TNFRSF14
0.1053724	4173	4176	MCM4	MCM7
0.1053273	10006	10163	ABI1	WASF2
0.1053264	1432	6464	MAPK14	SHC1
0.1052399	843	8772	CASP10	FADD
0.1051910	6418	11277	SET	TREX1
0.1051879	3561	3718	IL2RG	JAK3
0.1051782	19	6640	ABCA1	SNTA1
0.1051565	7157	8550	TP53	MAPKAPK5
0.1050740	7325	51132	UBE2E2	RLIM
0.1050557	6604	90627	SMARCD3	STARD13
0.1050259	6477	7846	SIAH1	TUBA1A
0.1049706	7428	9978	VHL	RBX1
0.1049689	958	7185	CD40	TRAF1
0.1049550	317	837	APAF1	CASP4
0.1049237	1053	10025	CEBPE	MED16
0.1049213	801	1260	CALM1	CNGA2
0.1049049	9666	10477	DZIP3	UBE2E3
0.1048533	5580	7532	PRKCD	YWHAG
0.1047875	2720	3337	GLB1	DNAJB1
0.1047265	2002	3398	ELK1	ID2
0.1046645	92	3624	ACVR2A	INHBA
0.1046353	4915	25759	NTRK2	SHC2
0.1045480	10477	22888	UBE2E3	UBOX5
0.1045166	3516	9541	RBPJ	CIR1
0.1044910	9641	10010	IKBKE	TANK
0.1044357	333	5908	APLP1	RAP1B
0.1044112	8491	10580	MAP4K3	SORBS1
0.1043626	3635	79930	INPP5D	DOK3
0.1042983	5900	9693	RALGDS	RAPGEF2
0.1042723	5903	5905	RANBP2	RANGAP1
0.1041539	841	843	CASP8	CASP10
0.1040619	1326	4791	MAP3K8	NFKB2
0.1040597	10926	23595	DBF4	ORC3
0.1039753	5925	6667	RB1	SP1
0.1039646	6613	51588	SUMO2	PIAS4
0.1039155	6874	6881	TAF4	TAF10
0.1038682	1436	9021	CSF1R	SOCS3
0.1038663	1871	29028	E2F3	ATAD2
0.1038472	5609	9479	MAP2K7	MAPK8IP1
0.1038450	156	28964	ADRBK1	GIT1
0.1037489	50855	84612	PARD6A	PARD6B
0.1036058	190	9318	NR0B1	COPS2
0.1035415	8737	26133	RIPK1	TRPC4AP
0.1034570	7325	55905	UBE2E2	RNF114
0.1034517	841	8837	CASP8	CFLAR
0.1034450	3093	6477	UBE2K	SIAH1
0.1034404	2521	10772	FUS	SRSF10
0.1034314	8470	8867	SORBS2	SYNJ1
0.1034299	1207	6633	CLNS1A	SNRPD2
0.1033741	6789	23411	STK4	SIRT1
0.1033518	7314	7398	UBB	USP1
0.1033169	958	1326	CD40	MAP3K8
0.1033137	990	5001	CDC6	ORC5
0.1032982	2290	8928	FOXG1	FOXH1
0.1032785	2946	2947	GSTM2	GSTM3
0.1032341	5336	27040	PLCG2	LAT
0.1032320	6672	9994	SP100	CASP8AP2
0.1031658	3093	196403	UBE2K	DTX3
0.1031143	8737	8837	RIPK1	CFLAR
0.1031106	5216	8976	PFN1	WASL
0.1030771	5433	5440	POLR2D	POLR2K
0.1030474	3516	9794	RBPJ	MAML1
0.1029766	1434	3836	CSE1L	KPNA1
0.1029742	5336	7462	PLCG2	LAT2
0.1029235	6117	8991	RPA1	SELENBP1
0.1029134	4084	8819	MXD1	SAP30
0.1029126	5469	55090	MED1	MED9
0.1029089	7157	10474	TP53	TADA3
0.1028893	3702	29760	ITK	BLNK
0.1028529	84312	112597	BRMS1L	LINC00152
0.1028352	4999	55388	ORC2	MCM10
0.1027994	3064	5978	HTT	REST
0.1027562	9439	55090	MED23	MED9
0.1027456	3735	10817	KARS	FRS3
0.1027351	5346	51099	PLIN1	ABHD5
0.1027048	6607	8487	SMN2	GEMIN2
0.1026839	22894	56915	DIS3	EXOSC5
0.1026695	8349	9015	HIST2H2BE	TAF1A
0.1026384	688	2963	KLF5	GTF2F2
0.1026345	7322	22888	UBE2D2	UBOX5
0.1026091	51053	81620	GMNN	CDT1
0.1025408	545	7520	ATR	XRCC5
0.1024909	11161	56144	C14orf1	PCDHA4
0.1024722	801	23643	CALM1	LY96
0.1024127	3910	197131	LAMA4	UBR1
0.1023769	2997	8550	GYS1	MAPKAPK5
0.1023358	9604	51619	RNF14	UBE2D4
0.1023211	4306	8668	NR3C2	EIF3I
0.1022228	8881	10393	CDC16	ANAPC10
0.1022138	92	2022	ACVR2A	ENG
0.1022021	6095	10957	RORA	PNRC1
0.1021668	1019	5925	CDK4	RB1
0.1020936	5915	8668	RARB	EIF3I
0.1020530	5467	8668	PPARD	EIF3I
0.1020507	10301	197131	DLEU1	UBR1
0.1020137	6628	6632	SNRPB	SNRPD1
0.1019906	3399	3400	ID3	ID4
0.1019440	7114	79101	TMSB4X	TAF1D
0.1019387	11340	23404	EXOSC8	EXOSC2
0.1019380	3397	6925	ID1	TCF4
0.1019231	7323	7681	UBE2D3	MKRN3
0.1019138	334	1601	APLP2	DAB2
0.1019071	2597	6477	GAPDH	SIAH1
0.1019005	1107	7105	CHD3	TSPAN6
0.1018867	5336	27071	PLCG2	DAPP1
0.1018715	4811	284217	NID1	LAMA1
0.1018603	6839	8535	SUV39H1	CBX4
0.1018188	1432	5970	MAPK14	RELA
0.1018186	578	597	BAK1	BCL2A1
0.1017293	10413	23291	YAP1	FBXW11
0.1017115	3399	6925	ID3	TCF4
0.1016449	3397	6938	ID1	TCF12
0.1016172	7428	8453	VHL	CUL2
0.1015833	5931	5947	RBBP7	RBP1
0.1015626	2516	30812	NR5A1	SOX8
0.1015494	1455	5187	CSNK1G2	PER1
0.1015289	26271	51343	FBXO5	FZR1
0.1015211	10912	27037	GADD45G	TRMT2A
0.1015045	7185	8717	TRAF1	TRADD
0.1014807	4296	11184	MAP3K11	MAP4K1
0.1014762	2829	6375	XCR1	XCL1
0.1014557	6048	7325	RNF5	UBE2E2
0.1014048	673	6009	BRAF	RHEB
0.1013963	2071	2965	ERCC3	GTF2H1
0.1013360	7277	10013	TUBA4A	HDAC6
0.1013277	861	1021	RUNX1	CDK6
0.1013171	6634	27258	SNRPD3	LSM3
0.1013113	29945	51343	ANAPC4	FZR1
0.1013053	3172	55629	HNF4A	PNRC2
0.1012740	7325	54941	UBE2E2	RNF125
0.1012292	2904	5582	GRIN2B	PRKCG
0.1012208	891	8881	CCNB1	CDC16
0.1011766	2033	4205	EP300	MEF2A
0.1011654	2957	6874	GTF2A1	TAF4
0.1010945	472	7189	ATM	TRAF6
0.1010861	4602	51701	MYB	NLK
0.1010651	2960	8805	GTF2E1	TRIM24
0.1010361	3815	7525	KIT	YES1
0.1010352	2963	5434	GTF2F2	POLR2E
0.1010220	79023	348995	NUP37	NUP43
0.1010022	8867	29763	SYNJ1	PACSIN3
0.1009682	10153	27330	CEBPZ	RPS6KA6
0.1009417	11078	79654	TRIOBP	HECTD3
0.1009417	631	8419	BFSP1	BFSP2
0.1009296	3837	3838	KPNB1	KPNA2
0.1009128	7266	10277	DNAJC7	UBE4B
0.1008132	10002	10379	NR2E3	IRF9
0.1008070	6048	10477	RNF5	UBE2E3
0.1007312	23404	54512	EXOSC2	EXOSC4
0.1007230	23028	60492	KDM1A	CCDC90B
0.1007090	10477	23321	UBE2E3	TRIM2
0.1007071	29945	51433	ANAPC4	ANAPC5
0.1007068	2033	3661	EP300	IRF3
0.1007065	3897	6196	L1CAM	RPS6KA2
0.1006980	472	10524	ATM	KAT5
0.1006638	2100	7818	ESR2	DAP3
0.1006231	22888	51619	UBOX5	UBE2D4
0.1006191	5908	9757	RAP1B	MLL4
0.1006183	5599	8600	MAPK8	TNFSF11
0.1005246	4591	7133	TRIM37	TNFRSF1B
0.1005019	1436	3635	CSF1R	INPP5D
0.1004902	3020	11198	H3F3A	SUPT16H
0.1004843	10923	23186	SUB1	RCOR1
0.1004684	835	8837	CASP2	CFLAR
0.1004586	1997	5925	ELF1	RB1
0.1003178	8881	51434	CDC16	ANAPC7
0.1003028	333	54544	APLP1	CRCT1
0.1002881	1845	1950	DUSP3	EGF
0.1002515	1740	3739	DLG2	KCNA4
0.1002292	4676	8349	NAP1L4	HIST2H2BE
0.1002225	9013	79101	TAF1C	TAF1D
0.1001976	3267	5569	AGFG1	PKIA
0.1001844	919	10019	CD247	SH2B3
0.1001699	6809	6844	STX3	VAMP2
0.1001165	3728	5318	JUP	PKP2
0.1001121	6257	10002	RXRB	NR2E3
0.1000695	3690	7094	ITGB3	TLN1
0.1000603	5050	51003	PAFAH1B3	MED31
0.1000527	7157	56950	TP53	SMYD2
0.1000499	2958	6874	GTF2A2	TAF4
0.1000165	6878	30011	TAF6	SH3KBP1
0.1000088	367	7341	AR	SUMO1
0.1000086	1741	3739	DLG3	KCNA4
0.0998937	3659	4790	IRF1	NFKB1
0.0998701	1500	2017	CTNND1	CTTN
0.0998390	9656	11073	MDC1	TOPBP1
0.0998379	7410	8651	VAV2	SOCS1
0.0997977	8317	10926	CDC7	DBF4
0.0997360	5914	23019	RARA	CNOT1
0.0997338	6257	7182	RXRB	NR2C2
0.0997151	8837	162989	CFLAR	DEDD2
0.0996925	9318	10987	COPS2	COPS5
0.0996889	8553	29117	BHLHE40	BRD7
0.0996846	472	7520	ATM	XRCC5
0.0996699	7414	10580	VCL	SORBS1
0.0996647	3576	6351	IL8	CCL4
0.0996450	2516	55809	NR5A1	TRERF1
0.0996255	4137	23411	MAPT	SIRT1
0.0995363	2625	5915	GATA3	RARB
0.0995280	5883	63967	RAD9A	CLSPN
0.0994778	4134	6257	MAP4	RXRB
0.0994686	7185	148022	TRAF1	TICAM1
0.0994359	1018	1870	CDK3	E2F2
0.0994115	581	5366	BAX	PMAIP1
0.0993345	3093	79444	UBE2K	BIRC7
0.0993147	6607	6632	SMN2	SNRPD1
0.0993068	8451	81620	CUL4A	CDT1
0.0992337	2017	8976	CTTN	WASL
0.0991771	5307	6595	PITX1	SMARCA2
0.0991517	699	991	BUB1	CDC20
0.0991459	6632	25929	SNRPD1	GEMIN5
0.0991182	1871	6689	E2F3	SPIB
0.0990734	10923	11168	SUB1	PSIP1
0.0990448	2268	7454	FGR	WAS
0.0990249	196	6879	AHR	TAF7
0.0990231	2661	55643	GDF9	BTBD2
0.0990020	5290	8471	PIK3CA	IRS4
0.0989985	2289	10963	FKBP5	STIP1
0.0989870	4780	8805	NFE2L2	TRIM24
0.0989769	7088	7089	TLE1	TLE2
0.0989765	3150	7832	HMGN1	BTG2
0.0989765	6428	6732	SRSF3	SRPK1
0.0989420	5916	6256	RARG	RXRA
0.0989332	90	51035	ACVR1	UBXN1
0.0988895	11218	25929	DDX20	GEMIN5
0.0988875	467	84966	ATF3	IGSF21
0.0988594	5903	9759	RANBP2	HDAC4
0.0988566	7514	23636	XPO1	NUP62
0.0988497	5292	10951	PIM1	CBX1
0.0987924	988	23028	CDC5L	KDM1A
0.0987756	11340	56915	EXOSC8	EXOSC5
0.0987683	1207	6634	CLNS1A	SNRPD3
0.0987567	5600	8550	MAPK11	MAPKAPK5
0.0987206	351	5300	APP	PIN1
0.0987042	1820	6672	ARID3A	SP100
0.0986986	6047	7325	RNF4	UBE2E2
0.0986852	4287	10277	ATXN3	UBE4B
0.0986330	5914	6604	RARA	SMARCD3
0.0986273	5915	10957	RARB	PNRC1
0.0986258	6452	7535	SH3BP2	ZAP70
0.0986108	7157	7486	TP53	WRN
0.0985953	5196	7056	PF4	THBD
0.0985824	890	81620	CCNA2	CDT1
0.0985799	2963	4488	GTF2F2	MSX2
0.0985493	996	4085	CDC27	MAD2L1
0.0985488	5965	6117	RECQL	RPA1
0.0984951	5926	121504	ARID4A	HIST4H4
0.0984596	4791	9020	NFKB2	MAP3K14
0.0984497	5393	23016	EXOSC9	EXOSC7
0.0984441	1477	5430	CSTF1	POLR2A
0.0984261	999	29945	CDH1	ANAPC4
0.0984170	8290	8479	HIST3H3	HIRIP3
0.0983929	7128	8737	TNFAIP3	RIPK1
0.0983328	7454	51466	WAS	EVL
0.0983300	6257	10579	RXRB	TACC2
0.0983110	868	8440	CBLB	NCK2
0.0982923	1647	11244	GADD45A	ZHX1
0.0982594	6314	90678	ATXN7	LRSAM1
0.0982274	387	57154	RHOA	SMURF1
0.0982130	7185	10010	TRAF1	TANK
0.0982074	2547	5447	XRCC6	POR
0.0982071	1024	6917	CDK8	TCEA1
0.0982069	948	3690	CD36	ITGB3
0.0981861	9587	84966	MAD2L1BP	IGSF21
0.0980642	5915	6257	RARB	RXRB
0.0980462	367	2965	AR	GTF2H1
0.0980064	4134	9970	MAP4	NR1I3
0.0980036	8350	9682	HIST1H3A	KDM4A
0.0979540	843	23581	CASP10	CASP14
0.0979513	1796	3693	DOK1	ITGB5
0.0979399	8359	25842	HIST1H4A	ASF1A
0.0979151	868	5336	CBLB	PLCG2
0.0978916	8065	10920	CUL5	COPS8
0.0978861	7321	9604	UBE2D1	RNF14
0.0978135	2273	6015	FHL1	RING1
0.0977935	5879	10466	RAC1	COG5
0.0977828	4666	60492	NACA	CCDC90B
0.0977796	6633	25929	SNRPD2	GEMIN5
0.0977791	3024	4676	HIST1H1A	NAP1L4
0.0977576	3174	55629	HNF4G	PNRC2
0.0977545	51619	54778	UBE2D4	RNF111
0.0977490	7321	7681	UBE2D1	MKRN3
0.0977315	3148	5896	HMGB2	RAG1
0.0976914	6883	6908	TAF12	TBP
0.0976885	6096	10957	RORB	PNRC1
0.0976225	6878	6881	TAF6	TAF10
0.0975574	5914	6257	RARA	RXRB
0.0975566	3727	4779	JUND	NFE2L1
0.0975242	1018	1871	CDK3	E2F3
0.0975139	7099	353376	TLR4	TICAM2
0.0974832	1947	10580	EFNB1	SORBS1
0.0974675	5914	55629	RARA	PNRC2
0.0974523	6257	10062	RXRB	NR1H3
0.0974133	5916	10957	RARG	PNRC1
0.0974106	5717	7088	PSMD11	TLE1
0.0973795	701	991	BUB1B	CDC20
0.0972923	2004	3398	ELK3	ID2
0.0972906	8936	10006	WASF1	ABI1
0.0972895	578	4170	BAK1	MCL1
0.0972768	8819	25855	SAP30	BRMS1
0.0972740	8317	23594	CDC7	ORC6
0.0972691	3093	9666	UBE2K	DZIP3
0.0972605	273	274	AMPH	BIN1
0.0972518	5934	6872	RBL2	TAF1
0.0972410	6314	9737	ATXN7	GPRASP1
0.0972281	6595	7341	SMARCA2	SUMO1
0.0971813	4172	4173	MCM3	MCM4
0.0971735	4172	5001	MCM3	ORC5
0.0971598	2634	5272	GBP2	SERPINB9
0.0971275	898	5926	CCNE1	ARID4A
0.0971110	2099	2965	ESR1	GTF2H1
0.0970959	6878	9975	TAF6	NR1D2
0.0970545	1975	6198	EIF4B	RPS6KB1
0.0970254	6310	10524	ATXN1	KAT5
0.0970218	9871	10483	SEC24D	SEC23B
0.0969116	3798	3800	KIF5A	KIF5C
0.0969102	7316	548596	UBC	CKMT1A
0.0969011	8976	51466	WASL	EVL
0.0968566	991	996	CDC20	CDC27
0.0968025	7454	51517	WAS	NCKIPSD
0.0967990	5092	9513	PCBD1	FXR2
0.0967833	672	2099	BRCA1	ESR1
0.0967774	1876	23429	E2F6	RYBP
0.0967716	1488	23414	CTBP2	ZFPM2
0.0967533	6303	11244	SAT1	ZHX1
0.0967063	948	7525	CD36	YES1
0.0966655	7185	27018	TRAF1	NGFRAP1
0.0966109	4155	5901	MBP	RAN
0.0966098	1796	8440	DOK1	NCK2
0.0965856	1052	1054	CEBPD	CEBPG
0.0965679	6607	6635	SMN2	SNRPE
0.0965670	7324	9604	UBE2E1	RNF14
0.0965253	896	1021	CCND3	CDK6
0.0965162	10607	22907	TBL3	DHX30
0.0965040	2534	55824	FYN	PAG1
0.0964989	3728	5175	JUP	PECAM1
0.0964740	2547	4193	XRCC6	MDM2
0.0964739	5926	25855	ARID4A	BRMS1
0.0964397	596	10017	BCL2	BCL2L10
0.0964291	5321	8550	PLA2G4A	MAPKAPK5
0.0964168	8874	9459	ARHGEF7	ARHGEF6
0.0963818	2317	3694	FLNB	ITGB6
0.0963325	8717	8915	TRADD	BCL10
0.0963116	5050	11161	PAFAH1B3	C14orf1
0.0962579	862	863	RUNX1T1	CBFA2T3
0.0961865	5037	9020	PEBP1	MAP3K14
0.0961836	1822	5359	ATN1	PLSCR1
0.0961716	971	29760	CD72	BLNK
0.0961508	10163	10787	WASF2	NCKAP1
0.0961085	5295	7532	PIK3R1	YWHAG
0.0960967	5610	6885	EIF2AK2	MAP3K7
0.0960856	351	10524	APP	KAT5
0.0960694	392	7454	ARHGAP1	WAS
0.0960474	863	9139	CBFA2T3	CBFA2T2
0.0960428	4092	6885	SMAD7	MAP3K7
0.0960342	5336	5587	PLCG2	PRKD1
0.0960131	117579	339403	RLN3	RXFP4
0.0959728	8349	55193	HIST2H2BE	PBRM1
0.0959667	1021	115426	CDK6	UHRF2
0.0959494	11345	90678	GABARAPL2	LRSAM1
0.0959265	3622	121504	ING2	HIST4H4
0.0959088	5883	11200	RAD9A	CHEK2
0.0959024	3836	8125	KPNA1	ANP32A
0.0959002	637	1452	BID	CSNK1A1
0.0958719	2934	7414	GSN	VCL
0.0958105	8668	8856	EIF3I	NR1I2
0.0957966	1111	5888	CHEK1	RAD51
0.0957511	7332	196403	UBE2L3	DTX3
0.0957175	2242	3718	FES	JAK3
0.0957015	6015	57332	RING1	CBX8
0.0956876	5900	6014	RALGDS	RIT2
0.0956593	6045	8535	RNF2	CBX4
0.0955708	6844	8775	VAMP2	NAPA
0.0955607	4690	8976	NCK1	WASL
0.0955432	701	51434	BUB1B	ANAPC7
0.0955412	8600	57562	TNFSF11	KIAA1377
0.0955396	30011	50807	SH3KBP1	ASAP1
0.0955087	5921	55824	RASA1	PAG1
0.0954702	55643	197131	BTBD2	UBR1
0.0954215	5467	9759	PPARD	HDAC4
0.0954061	3383	3561	ICAM1	IL2RG
0.0953967	3233	5087	HOXD4	PBX1
0.0953511	1948	2042	EFNB2	EPHA3
0.0953377	2305	11200	FOXM1	CHEK2
0.0953375	3159	5916	HMGA1	RARG
0.0953168	1499	2932	CTNNB1	GSK3B
0.0953093	2948	51003	GSTM4	MED31
0.0952993	2494	5433	NR5A2	POLR2D
0.0952974	1000	1501	CDH2	CTNND2
0.0952673	8338	9015	HIST2H2AC	TAF1A
0.0952523	2176	3337	FANCC	DNAJB1
0.0952350	990	23594	CDC6	ORC6
0.0952080	1796	7525	DOK1	YES1
0.0952039	902	6829	CCNH	SUPT5H
0.0951991	8600	9862	TNFSF11	MED24
0.0951940	1314	10959	COPA	TMED2
0.0951721	4172	5000	MCM3	ORC4
0.0951451	1397	2626	CRIP2	GATA4
0.0951443	7157	55971	TP53	BAIAP2L1
0.0951418	7325	25897	UBE2E2	RNF19A
0.0951219	2533	4068	FYB	SH2D1A
0.0951211	328	7520	APEX1	XRCC5
0.0951211	5603	8550	MAPK13	MAPKAPK5
0.0951205	5900	6237	RALGDS	RRAS
0.0950510	2146	5252	EZH2	PHF1
0.0950438	1788	8726	DNMT3A	EED
0.0950189	8805	9013	TRIM24	TAF1C
0.0949931	3786	9132	KCNQ3	KCNQ4
0.0949441	1643	8450	DDB2	CUL4B
0.0949353	390	6093	RND3	ROCK1
0.0948811	79101	84289	TAF1D	ING5
0.0948578	208	4303	AKT2	FOXO4
0.0948362	3661	5933	IRF3	RBL1
0.0947128	5928	9759	RBBP4	HDAC4
0.0946789	4296	6416	MAP3K11	MAP2K4
0.0946654	9232	29945	PTTG1	ANAPC4
0.0946304	7014	54386	TERF2	TERF2IP
0.0946238	4077	51534	NBR1	VTA1
0.0946210	3577	3579	CXCR1	CXCR2
0.0946152	5579	84433	PRKCB	CARD11
0.0946042	8487	11218	GEMIN2	DDX20
0.0945977	5335	6655	PLCG1	SOS2
0.0945084	919	921	CD247	CD5
0.0945060	1457	3320	CSNK2A1	HSP90AA1
0.0944736	6304	8467	SATB1	SMARCA5
0.0944430	90	3625	ACVR1	INHBB
0.0944085	5393	23404	EXOSC9	EXOSC2
0.0943926	5914	81857	RARA	MED25
0.0943553	9443	23543	MED7	RBFOX2
0.0943511	6607	6629	SMN2	SNRPB2
0.0943489	3932	5578	LCK	PRKCA
0.0942855	999	246184	CDH1	CDC26
0.0942587	997	9978	CDC34	RBX1
0.0942404	4999	10926	ORC2	DBF4
0.0942266	3559	3560	IL2RA	IL2RB
0.0942110	10002	10607	NR2E3	TBL3
0.0941773	2054	6813	STX2	STXBP2
0.0941483	7750	23186	ZMYM2	RCOR1
0.0941465	4205	9759	MEF2A	HDAC4
0.0941457	7323	23321	UBE2D3	TRIM2
0.0941457	7322	23321	UBE2D2	TRIM2
0.0941404	23321	148581	TRIM2	UBE2U
0.0941401	2289	9641	FKBP5	IKBKE
0.0941397	3980	7515	LIG3	XRCC1
0.0941317	10001	55090	MED6	MED9
0.0941272	4216	7175	MAP3K4	TPR
0.0941198	6632	8487	SNRPD1	GEMIN2
0.0941116	6908	6917	TBP	TCEA1
0.0940995	207	5591	AKT1	PRKDC
0.0940941	5001	10926	ORC5	DBF4
0.0940277	8349	9031	HIST2H2BE	BAZ1B
0.0939941	7080	7849	NKX2-1	PAX8
0.0939896	4929	7428	NR4A2	VHL
0.0939709	1104	27037	RCC1	TRMT2A
0.0939680	7791	10451	ZYX	VAV3
0.0939592	4204	6497	MECP2	SKI
0.0939246	5598	5801	MAPK7	PTPRR
0.0939213	5900	22800	RALGDS	RRAS2
0.0938936	29110	148022	TBK1	TICAM1
0.0938839	6885	23118	MAP3K7	TAB2
0.0938738	3397	3428	ID1	IFI16
0.0938510	3516	22938	RBPJ	SNW1
0.0938488	919	2214	CD247	FCGR3A
0.0938452	3558	3561	IL2	IL2RG
0.0938163	3014	26230	H2AFX	TIAM2
0.0937847	890	51343	CCNA2	FZR1
0.0937716	898	6604	CCNE1	SMARCD3
0.0937691	5900	6016	RALGDS	RIT1
0.0937658	2959	6880	GTF2B	TAF9
0.0937485	6452	6850	SH3BP2	SYK
0.0937366	8349	55167	HIST2H2BE	MSL2
0.0937274	3836	5079	KPNA1	PAX5
0.0937264	1051	1054	CEBPB	CEBPG
0.0936653	6873	6881	TAF2	TAF10
0.0936550	581	51100	BAX	SH3GLB1
0.0936246	2494	6604	NR5A2	SMARCD3
0.0936181	7542	9551	ZFPL1	ATP5J2
0.0936152	5527	11200	PPP2R5C	CHEK2
0.0935333	6634	6637	SNRPD3	SNRPG
0.0935260	6595	23309	SMARCA2	SIN3B
0.0935246	1457	5371	CSNK2A1	PML
0.0934846	6045	55284	RNF2	UBE2W
0.0934668	5431	5441	POLR2B	POLR2L
0.0934581	4999	5001	ORC2	ORC5
0.0934444	7188	51330	TRAF5	TNFRSF12A
0.0934055	5584	5607	PRKCI	MAP2K5
0.0934013	207	4092	AKT1	SMAD7
0.0933892	93	3624	ACVR2B	INHBA
0.0933688	1822	1856	ATN1	DVL2
0.0933169	891	10912	CCNB1	GADD45G
0.0933029	57136	84695	C20orf3	LOXL3
0.0932834	1789	11335	DNMT3B	CBX3
0.0932634	51343	51434	FZR1	ANAPC7
0.0932176	4171	8317	MCM2	CDC7
0.0932038	11004	64946	KIF2C	CENPH
0.0932037	5393	22894	EXOSC9	DIS3
0.0932007	4915	10817	NTRK2	FRS3
0.0931804	843	7185	CASP10	TRAF1
0.0931092	9513	81628	FXR2	TSC22D4
0.0931041	9402	29760	GRAP2	BLNK
0.0931015	53919	79849	SLCO1C1	PDZD3
0.0931015	6581	79849	SLC22A3	PDZD3
0.0931015	6564	79849	SLC15A1	PDZD3
0.0930980	695	5336	BTK	PLCG2
0.0930617	1432	1457	MAPK14	CSNK2A1
0.0930287	25929	50628	GEMIN5	GEMIN4
0.0929487	2054	6844	STX2	VAMP2
0.0929476	53826	60492	FXYD6	CCDC90B
0.0929241	6837	55090	MED22	MED9
0.0929126	8065	9318	CUL5	COPS2
0.0928976	114609	148022	TIRAP	TICAM1
0.0928919	9759	25855	HDAC4	BRMS1
0.0928841	1457	1499	CSNK2A1	CTNNB1
0.0928715	8717	26133	TRADD	TRPC4AP
0.0928450	6786	57620	STIM1	STIM2
0.0927844	7324	84959	UBE2E1	UBASH3B
0.0927834	3716	5336	JAK1	PLCG2
0.0927747	6881	129685	TAF10	TAF8
0.0927694	6095	8668	RORA	EIF3I
0.0927586	1741	2904	DLG3	GRIN2B
0.0927455	8290	9015	HIST3H3	TAF1A
0.0927438	2199	4811	FBLN2	NID1
0.0927432	1840	196403	DTX1	DTX3
0.0927314	5432	5433	POLR2C	POLR2D
0.0927272	6598	10912	SMARCB1	GADD45G
0.0927058	2957	6872	GTF2A1	TAF1
0.0926915	4602	6672	MYB	SP100
0.0926812	4793	8454	NFKBIB	CUL1
0.0926588	4049	7133	LTA	TNFRSF1B
0.0926523	1457	8841	CSNK2A1	HDAC3
0.0926255	6477	10114	SIAH1	HIPK3
0.0925962	2273	8535	FHL1	CBX4
0.0925951	7097	114609	TLR2	TIRAP
0.0925804	2060	7324	EPS15	UBE2E1
0.0925206	2960	9139	GTF2E1	CBFA2T2
0.0925016	3576	5196	IL8	PF4
0.0924559	3093	23321	UBE2K	TRIM2
0.0924331	6118	7088	RPA2	TLE1
0.0923943	5901	10912	RAN	GADD45G
0.0923480	7158	22976	TP53BP1	PAXIP1
0.0923473	9501	9545	RPH3AL	RAB3D
0.0923294	8874	9815	ARHGEF7	GIT2
0.0923271	904	10614	CCNT1	HEXIM1
0.0923229	8900	91768	CCNA1	CABLES1
0.0923056	6291	119369	SAA4	NUDT9P1
0.0922878	91442	197342	C19orf40	EME2
0.0922280	2099	7316	ESR1	UBC
0.0922160	3337	5611	DNAJB1	DNAJC3
0.0922099	6632	50628	SNRPD1	GEMIN4
0.0921228	5423	7486	POLB	WRN
0.0921068	8795	8837	TNFRSF10B	CFLAR
0.0921051	4084	4613	MXD1	MYCN
0.0920792	958	10758	CD40	TRAF3IP2
0.0920788	2243	5345	FGA	SERPINF2
0.0920678	1876	6015	E2F6	RING1
0.0920305	5584	50855	PRKCI	PARD6A
0.0920253	3735	50628	KARS	GEMIN4
0.0920171	6634	10419	SNRPD3	PRMT5
0.0918907	2965	6257	GTF2H1	RXRB
0.0918892	867	6452	CBL	SH3BP2
0.0918799	6873	6880	TAF2	TAF9
0.0918736	4436	11200	MSH2	CHEK2
0.0918614	11091	57680	WDR5	CHD8
0.0918537	3337	25855	DNAJB1	BRMS1
0.0918529	5450	7849	POU2AF1	PAX8
0.0918316	6628	25929	SNRPB	GEMIN5
0.0918261	4683	11277	NBN	TREX1
0.0917825	1105	3020	CHD1	H3F3A
0.0917787	6477	7321	SIAH1	UBE2D1
0.0917501	2033	2034	EP300	EPAS1
0.0916360	331	7324	XIAP	UBE2E1
0.0916275	2959	2963	GTF2B	GTF2F2
0.0916254	8878	11140	SQSTM1	CDC37
0.0916131	1741	3768	DLG3	KCNJ12
0.0915651	10002	23543	NR2E3	RBFOX2
0.0915562	2873	9978	GPS1	RBX1
0.0915347	8562	28985	DENR	MCTS1
0.0915347	6999	8623	TDO2	ASMTL
0.0915014	3454	6773	IFNAR1	STAT2
0.0914968	9656	57646	MDC1	USP28
0.0914940	4179	7106	CD46	TSPAN4
0.0914757	1874	3054	E2F4	HCFC1
0.0914616	1436	6654	CSF1R	SOS1
0.0913918	6452	7409	SH3BP2	VAV1
0.0913620	1871	7029	E2F3	TFDP2
0.0913455	815	2904	CAMK2A	GRIN2B
0.0913270	6607	6636	SMN2	SNRPF
0.0913254	4690	29760	NCK1	BLNK
0.0912926	51135	114609	IRAK4	TIRAP
0.0912923	4281	7323	MID1	UBE2D3
0.0912923	4281	7322	MID1	UBE2D2
0.0912818	9975	23309	NR1D2	SIN3B
0.0912761	3315	5464	HSPB1	PPA1
0.0912355	3560	3561	IL2RB	IL2RG
0.0912314	7391	7392	USF1	USF2
0.0912308	9501	115827	RPH3AL	RAB3C
0.0912147	902	2965	CCNH	GTF2H1
0.0911950	5664	8837	PSEN2	CFLAR
0.0911610	8317	63967	CDC7	CLSPN
0.0911603	9070	57680	ASH2L	CHD8
0.0911503	8697	81620	CDC23	CDT1
0.0911367	1050	5925	CEBPA	RB1
0.0911321	472	5888	ATM	RAD51
0.0911300	5595	8600	MAPK3	TNFSF11
0.0911248	8737	11035	RIPK1	RIPK3
0.0911096	2626	3720	GATA4	JARID2
0.0910883	55284	55905	UBE2W	RNF114
0.0910794	695	8395	BTK	PIP5K1B
0.0910715	3624	7049	INHBA	TGFBR3
0.0910648	9443	55090	MED7	MED9
0.0910515	6927	140628	HNF1A	GATA5
0.0910418	983	7431	CDK1	VIM
0.0909967	2962	6917	GTF2F1	TCEA1
0.0909453	990	991	CDC6	CDC20
0.0909198	331	6885	XIAP	MAP3K7
0.0909082	5423	7515	POLB	XRCC1
0.0909030	208	8115	AKT2	TCL1A
0.0908855	581	4170	BAX	MCL1
0.0908366	1540	10013	CYLD	HDAC6
0.0908155	6304	10210	SATB1	TOPORS
0.0908100	2321	5336	FLT1	PLCG2
0.0907962	10664	23512	CTCF	SUZ12
0.0907796	1441	3635	CSF3R	INPP5D
0.0907700	396	9246	ARHGDIA	UBE2L6
0.0907248	354	6407	KLK3	SEMG2
0.0907027	7082	10052	TJP1	GJC1
0.0907021	1870	29028	E2F2	ATAD2
0.0906819	4087	4205	SMAD2	MEF2A
0.0906585	1501	55914	CTNND2	ERBB2IP
0.0906304	921	7535	CD5	ZAP70
0.0906276	2962	6872	GTF2F1	TAF1
0.0906127	1104	3837	RCC1	KPNB1
0.0905975	387	64750	RHOA	SMURF2
0.0905943	695	55114	BTK	ARHGAP17
0.0905915	1019	1032	CDK4	CDKN2D
0.0905544	273	8867	AMPH	SYNJ1
0.0905209	7321	11074	UBE2D1	TRIM31
0.0904911	7182	9759	NR2C2	HDAC4
0.0904863	2549	5336	GAB1	PLCG2
0.0904837	4615	7097	MYD88	TLR2
0.0904757	10856	26747	RUVBL2	NUFIP1
0.0904689	890	6872	CCNA2	TAF1
0.0904672	5087	6604	PBX1	SMARCD3
0.0904516	7082	7122	TJP1	CLDN5
0.0904478	2177	4361	FANCD2	MRE11A
0.0904099	2268	3635	FGR	INPP5D
0.0904084	7082	58494	TJP1	JAM2
0.0903734	7486	9656	WRN	MDC1
0.0903712	1947	7074	EFNB1	TIAM1
0.0903586	9232	10393	PTTG1	ANAPC10
0.0903446	5175	7525	PECAM1	YES1
0.0903291	6118	57562	RPA2	KIAA1377
0.0902977	5292	5800	PIM1	PTPRO
0.0902964	7188	23495	TRAF5	TNFRSF13B
0.0902768	958	7520	CD40	XRCC5
0.0902727	6872	6879	TAF1	TAF7
0.0902658	6872	6908	TAF1	TBP
0.0902627	6874	11016	TAF4	ATF7
0.0902525	862	3399	RUNX1T1	ID3
0.0902437	5916	6258	RARG	RXRG
0.0902162	2661	56144	GDF9	PCDHA4
0.0901493	983	1457	CDK1	CSNK2A1
0.0901065	1207	6632	CLNS1A	SNRPD1
0.0901019	5985	23476	RFC5	BRD4
0.0901003	10013	203068	HDAC6	TUBB
0.0900904	4170	10075	MCL1	HUWE1
0.0900841	4915	53358	NTRK2	SHC3
0.0900443	7025	23426	NR2F1	GRIP1
0.0899915	329	55284	BIRC2	UBE2W
0.0899880	3236	51053	HOXD10	GMNN
0.0899691	8848	11161	TSC22D1	C14orf1
0.0899657	7332	10616	UBE2L3	RBCK1
0.0899195	1741	4036	DLG3	LRP2
0.0899179	4281	7335	MID1	UBE2V1
0.0898993	5602	23162	MAPK10	MAPK8IP3
0.0898983	1647	7088	GADD45A	TLE1
0.0898852	10013	11076	HDAC6	TPPP
0.0898683	3020	10498	H3F3A	CARM1
0.0898633	2902	5582	GRIN1	PRKCG
0.0898344	329	56616	BIRC2	DIABLO
0.0898299	4171	4176	MCM2	MCM7
0.0898233	5879	7917	RAC1	BAG6
0.0898173	624	2767	BDKRB2	GNA11
0.0898171	6714	23607	SRC	CD2AP
0.0898107	9869	10991	SETDB1	SLC38A3
0.0898107	9869	10626	SETDB1	TRIM16
0.0898107	9869	64776	SETDB1	C11orf1
0.0898107	1611	9869	DAP	SETDB1
0.0898043	4077	7273	NBR1	TTN
0.0897908	23404	56915	EXOSC2	EXOSC5
0.0897779	23517	51678	SKIV2L2	MPP6
0.0897422	604	9759	BCL6	HDAC4
0.0897418	7283	10376	TUBG1	TUBA1B
0.0897340	4216	5606	MAP3K4	MAP2K3
0.0897171	10210	51465	TOPORS	UBE2J1
0.0896950	1789	8726	DNMT3B	EED
0.0896943	578	2081	BAK1	ERN1
0.0896846	6464	55824	SHC1	PAG1
0.0896770	83755	84708	KRTAP4-12	LNX1
0.0896550	2260	6452	FGFR1	SH3BP2
0.0896124	10010	29110	TANK	TBK1
0.0896019	2624	3087	GATA2	HHEX
0.0895523	54819	151871	ZCCHC10	DPPA2
0.0895317	8467	11176	SMARCA5	BAZ2A
0.0895234	3728	5310	JUP	PKD1
0.0895119	7157	57621	TP53	ZBTB2
0.0895074	4591	7185	TRIM37	TRAF1
0.0894978	2752	204851	GLUL	HIPK1
0.0894806	8411	10228	EEA1	STX6
0.0894499	4297	6880	MLL	TAF9
0.0894331	1871	3054	E2F3	HCFC1
0.0894230	581	7416	BAX	VDAC1
0.0893969	330	332	BIRC3	BIRC5
0.0893917	9015	121504	TAF1A	HIST4H4
0.0893904	7159	7525	TP53BP2	YES1
0.0893416	1045	6597	CDX2	SMARCA4
0.0893273	6880	129685	TAF9	TAF8
0.0893173	3984	6093	LIMK1	ROCK1
0.0892846	6118	10980	RPA2	COPS6
0.0892808	4091	54778	SMAD6	RNF111
0.0891944	5347	7277	PLK1	TUBA4A
0.0891882	6884	29894	TAF13	CPSF1
0.0891708	5916	8668	RARG	EIF3I
0.0891369	23112	27161	TNRC6B	EIF2C2
0.0891317	5609	56940	MAP2K7	DUSP22
0.0891300	7514	51808	XPO1	PHAX
0.0891206	5914	51102	RARA	MECR
0.0891173	5347	8600	PLK1	TNFSF11
0.0891108	1788	10472	DNMT3A	ZNF238
0.0890870	958	7341	CD40	SUMO1
0.0890833	7525	59341	YES1	TRPV4
0.0890806	8022	10370	LHX3	CITED2
0.0890569	6882	6884	TAF11	TAF13
0.0890488	673	55704	BRAF	CCDC88A
0.0890390	8350	25842	HIST1H3A	ASF1A
0.0890378	29110	57506	TBK1	MAVS
0.0890364	898	4361	CCNE1	MRE11A
0.0890000	6907	8370	TBL1X	HIST2H4A
0.0889870	7323	22888	UBE2D3	UBOX5
0.0889750	5433	5437	POLR2D	POLR2H
0.0889627	2100	55629	ESR2	PNRC2
0.0889424	5159	7001	PDGFRB	PRDX2
0.0889294	695	79837	BTK	PIP4K2C
0.0889199	891	51343	CCNB1	FZR1
0.0889177	940	5335	CD28	PLCG1
0.0889167	2099	6595	ESR1	SMARCA2
0.0888618	658	23682	BMPR1B	RAB38
0.0888526	3875	7529	KRT18	YWHAB
0.0888513	4739	5782	NEDD9	PTPN12
0.0888463	1107	10190	CHD3	TXNDC9
0.0888455	2099	6602	ESR1	SMARCD1
0.0888455	2099	5705	ESR1	PSMC5
0.0888436	57697	197342	FANCM	EME2
0.0888271	2626	3398	GATA4	ID2
0.0887933	7336	7681	UBE2V2	MKRN3
0.0887433	8290	8535	HIST3H3	CBX4
0.0887129	7341	7343	SUMO1	UBTF
0.0887009	4176	11277	MCM7	TREX1
0.0886999	973	29760	CD79A	BLNK
0.0886740	2904	8831	GRIN2B	SYNGAP1
0.0886487	5000	55388	ORC4	MCM10
0.0886265	672	7341	BRCA1	SUMO1
0.0886075	8867	51100	SYNJ1	SH3GLB1
0.0885964	3148	10036	HMGB2	CHAF1A
0.0885685	6118	10813	RPA2	UTP14A
0.0885679	51619	151636	UBE2D4	DTX3L
0.0885602	9043	55629	SPAG9	PNRC2
0.0885514	5591	64421	PRKDC	DCLRE1C
0.0885509	7867	29904	MAPKAPK3	EEF2K
0.0884916	996	246184	CDC27	CDC26
0.0884892	6880	6881	TAF9	TAF10
0.0884645	4869	81620	NPM1	CDT1
0.0884599	5159	8831	PDGFRB	SYNGAP1
0.0884590	3054	57215	HCFC1	THAP11
0.0884505	4916	25759	NTRK3	SHC2
0.0884380	6814	50628	STXBP3	GEMIN4
0.0884250	4261	6878	CIITA	TAF6
0.0884160	1740	3768	DLG2	KCNJ12
0.0883845	4591	10010	TRIM37	TANK
0.0883127	4175	81620	MCM6	CDT1
0.0882914	902	4176	CCNH	MCM7
0.0882850	10013	10146	HDAC6	G3BP1
0.0882839	6839	64919	SUV39H1	BCL11B
0.0882562	23564	79101	DDAH2	TAF1D
0.0882339	5394	51691	EXOSC10	NAA38
0.0882129	4110	81565	MAGEA11	NDEL1
0.0881909	1500	5795	CTNND1	PTPRJ
0.0881890	836	843	CASP3	CASP10
0.0881809	6233	10054	RPS27A	UBA2
0.0881795	1457	4609	CSNK2A1	MYC
0.0881652	6314	30008	ATXN7	EFEMP2
0.0881561	1647	84467	GADD45A	FBN3
0.0881417	7319	56852	UBE2A	RAD18
0.0881345	1436	8651	CSF1R	SOCS1
0.0881103	4659	6093	PPP1R12A	ROCK1
0.0881067	7185	8837	TRAF1	CFLAR
0.0881067	2099	23426	ESR1	GRIP1
0.0880586	5024	22953	P2RX3	P2RX2
0.0880586	5023	22953	P2RX1	P2RX2
0.0880368	2962	2963	GTF2F1	GTF2F2
0.0880071	3559	6777	IL2RA	STAT5B
0.0879933	7750	79842	ZMYM2	ZBTB3
0.0879885	5252	8350	PHF1	HIST1H3A
0.0879834	9759	10856	HDAC4	RUVBL2
0.0879735	4853	9794	NOTCH2	MAML1
0.0879704	7067	9318	THRA	COPS2
0.0879614	5894	7534	RAF1	YWHAZ
0.0879543	4615	114609	MYD88	TIRAP
0.0879400	6634	6635	SNRPD3	SNRPE
0.0879218	3054	80854	HCFC1	SETD7
0.0879149	2771	4188	GNAI2	MDFI
0.0879137	773	1173	CACNA1A	AP2M1
0.0879122	5927	333932	KDM5A	HIST2H3A
0.0878908	5300	7917	PIN1	BAG6
0.0878558	7114	79607	TMSB4X	FAM118B
0.0878546	5111	5984	PCNA	RFC4
0.0878378	3840	9156	KPNA4	EXO1
0.0878338	3172	10499	HNF4A	NCOA2
0.0878266	5335	7222	PLCG1	TRPC3
0.0878263	23309	64375	SIN3B	IKZF4
0.0878139	6256	81857	RXRA	MED25
0.0878088	5431	5434	POLR2B	POLR2E
0.0878084	2079	84060	ERH	RBM48
0.0878027	1846	2906	DUSP4	GRIN2D
0.0877750	7514	57154	XPO1	SMURF1
0.0877649	331	7323	XIAP	UBE2D3
0.0877649	331	7322	XIAP	UBE2D2
0.0877622	7157	11200	TP53	CHEK2
0.0877551	5071	8454	PARK2	CUL1
0.0877523	1052	9759	CEBPD	HDAC4
0.0877413	1911	6015	PHC1	RING1
0.0877191	573	3304	BAG1	HSPA1B
0.0876893	10534	27246	SSSCA1	RNF115
0.0876731	23136	84966	EPB41L3	IGSF21
0.0876705	4209	9759	MEF2D	HDAC4
0.0876526	8856	10891	NR1I2	PPARGC1A
0.0876446	27	8470	ABL2	SORBS2
0.0876283	5423	79661	POLB	NEIL1
0.0876142	6257	8431	RXRB	NR0B2
0.0875956	839	10277	CASP6	UBE4B
0.0875251	1874	7027	E2F4	TFDP1
0.0875249	2634	5050	GBP2	PAFAH1B3
0.0875192	4609	5925	MYC	RB1
0.0875190	5525	26354	PPP2R5A	GNL3
0.0875046	545	672	ATR	BRCA1
0.0875007	4999	23595	ORC2	ORC3
0.0874884	1997	4801	ELF1	NFYB
0.0874682	921	974	CD5	CD79B
0.0874643	914	30011	CD2	SH3KBP1
0.0874595	6628	11218	SNRPB	DDX20
0.0874584	7188	8737	TRAF5	RIPK1
0.0874498	2516	6604	NR5A1	SMARCD3
0.0874352	5292	27044	PIM1	SND1
0.0874334	5155	5159	PDGFB	PDGFRB
0.0874186	5901	10048	RAN	RANBP9
0.0873811	7068	9318	THRB	COPS2
0.0873717	3385	3681	ICAM3	ITGAD
0.0873478	6885	7189	MAP3K7	TRAF6
0.0873388	7520	10432	XRCC5	RBM14
0.0873324	7133	51567	TNFRSF1B	TDP2
0.0872938	983	3875	CDK1	KRT18
0.0872921	6617	10002	SNAPC1	NR2E3
0.0872882	2492	6233	FSHR	RPS27A
0.0872794	8065	8533	CUL5	COPS3
0.0872723	2903	5998	GRIN2A	RGS3
0.0872219	2908	7341	NR3C1	SUMO1
0.0871947	2268	6714	FGR	SRC
0.0871369	4067	55824	LYN	PAG1
0.0871208	996	3298	CDC27	HSF2
0.0871043	4175	8318	MCM6	CDC45
0.0870863	9968	10891	MED12	PPARGC1A
0.0870844	330	56616	BIRC3	DIABLO
0.0870588	2100	10499	ESR2	NCOA2
0.0870571	2060	5710	EPS15	PSMD4
0.0870393	7325	7703	UBE2E2	PCGF2
0.0870335	4487	4488	MSX1	MSX2
0.0870229	6634	6638	SNRPD3	SNRPN
0.0869843	351	23621	APP	BACE1
0.0869554	1387	7343	CREBBP	UBTF
0.0869377	5468	10499	PPARG	NCOA2
0.0869261	3866	55388	KRT15	MCM10
0.0869125	30011	51100	SH3KBP1	SH3GLB1
0.0868987	3875	5894	KRT18	RAF1
0.0868986	2906	5605	GRIN2D	MAP2K2
0.0868853	4214	55284	MAP3K1	UBE2W
0.0868814	3014	9013	H2AFX	TAF1C
0.0868606	4296	11127	MAP3K11	KIF3A
0.0868141	816	2903	CAMK2B	GRIN2A
0.0868131	4085	6868	MAD2L1	ADAM17
0.0868081	466	8986	ATF1	RPS6KA4
0.0867706	5915	8648	RARB	NCOA1
0.0867613	8350	9869	HIST1H3A	SETDB1
0.0867477	3163	51763	HMOX2	INPP5K
0.0867406	3820	29121	KLRB1	CLEC2D
0.0867375	3172	23054	HNF4A	NCOA6
0.0867309	391	10451	RHOG	VAV3
0.0867179	3837	5901	KPNB1	RAN
0.0867053	836	3875	CASP3	KRT18
0.0866906	5468	9759	PPARG	HDAC4
0.0866881	6257	11214	RXRB	AKAP13
0.0866859	22894	23404	DIS3	EXOSC2
0.0866771	2034	4088	EPAS1	SMAD3
0.0866504	6503	7535	SLA	ZAP70
0.0866429	3066	84312	HDAC2	BRMS1L
0.0866429	3066	112597	HDAC2	LINC00152
0.0866238	23542	80824	MAPK8IP2	DUSP16
0.0866159	5609	7786	MAP2K7	MAP3K12
0.0865246	2322	3635	FLT3	INPP5D
0.0865203	5431	5432	POLR2B	POLR2C
0.0865181	3236	5087	HOXD10	PBX1
0.0865177	472	4683	ATM	NBN
0.0864501	596	90427	BCL2	BMF
0.0864390	10006	51199	ABI1	NIN
0.0864366	999	64682	CDH1	ANAPC1
0.0864244	983	6118	CDK1	RPA2
0.0864191	773	10919	CACNA1A	EHMT2
0.0864048	5050	9869	PAFAH1B3	SETDB1
0.0863805	1822	6477	ATN1	SIAH1
0.0863694	1788	8353	DNMT3A	HIST1H3E
0.0863350	4086	10113	SMAD1	PREB
0.0863199	6118	9094	RPA2	UNC119
0.0863183	7188	55504	TRAF5	TNFRSF19
0.0862921	3275	79869	PRMT2	CPSF7
0.0862653	939	7188	CD27	TRAF5
0.0862607	8349	57459	HIST2H2BE	GATAD2B
0.0862464	5465	9612	PPARA	NCOR2
0.0862390	641	2177	BLM	FANCD2
0.0862175	1749	23013	DLX5	SPEN
0.0862097	1031	4809	CDKN2C	NHP2L1
0.0862003	4091	4092	SMAD6	SMAD7
0.0861847	3280	23411	HES1	SIRT1
0.0861797	4092	8312	SMAD7	AXIN1
0.0861696	595	5000	CCND1	ORC4
0.0861638	29082	92421	CHMP4A	CHMP4C
0.0861074	1741	9229	DLG3	DLGAP1
0.0860889	898	4683	CCNE1	NBN
0.0860879	667	4802	DST	NFYC
0.0860510	6635	11218	SNRPE	DDX20
0.0860487	7709	22894	ZBTB17	DIS3
0.0860168	1855	5494	DVL1	PPM1A
0.0859538	4067	5336	LYN	PLCG2
0.0859325	5468	6257	PPARG	RXRB
0.0859295	7041	7414	TGFB1I1	VCL
0.0859273	7329	8535	UBE2I	CBX4
0.0859270	55643	84060	BTBD2	RBM48
0.0859186	7341	8805	SUMO1	TRIM24
0.0859118	3397	4617	ID1	MYF5
0.0858882	5932	6478	RBBP8	SIAH2
0.0858820	1789	55284	DNMT3B	UBE2W
0.0858784	4791	5977	NFKB2	DPF2
0.0858778	5900	22808	RALGDS	MRAS
0.0858769	773	30008	CACNA1A	EFEMP2
0.0858676	6096	8668	RORB	EIF3I
0.0858654	1875	5934	E2F5	RBL2
0.0858453	1997	4800	ELF1	NFYA
0.0858176	3164	10017	NR4A1	BCL2L10
0.0858118	51176	51701	LEF1	NLK
0.0857850	8767	64127	RIPK2	NOD2
0.0857723	1822	7917	ATN1	BAG6
0.0857713	5717	7157	PSMD11	TP53
0.0857271	1018	91768	CDK3	CABLES1
0.0857164	9611	10438	NCOR1	C1D
0.0857147	843	9191	CASP10	DEDD
0.0856792	7335	9666	UBE2V1	DZIP3
0.0856705	1436	5296	CSF1R	PIK3R2
0.0856694	7132	11035	TNFRSF1A	RIPK3
0.0856454	8697	8881	CDC23	CDC16
0.0856280	6093	83478	ROCK1	ARHGAP24
0.0856264	4297	8535	MLL	CBX4
0.0856130	1326	5604	MAP3K8	MAP2K1
0.0855901	7515	200558	XRCC1	APLF
0.0855898	7276	11161	TTR	C14orf1
0.0855897	6667	8945	SP1	BTRC
0.0855850	6878	9611	TAF6	NCOR1
0.0855707	9611	23013	NCOR1	SPEN
0.0855402	4149	8295	MAX	TRRAP
0.0855357	2932	4609	GSK3B	MYC
0.0855292	868	8874	CBLB	ARHGEF7
0.0855260	7525	8038	YES1	ADAM12
0.0855168	11335	23468	CBX3	CBX5
0.0855131	5092	84708	PCBD1	LNX1
0.0855088	3397	4656	ID1	MYOG
0.0855046	367	7520	AR	XRCC5
0.0854916	4171	55388	MCM2	MCM10
0.0854818	310	26230	ANXA7	TIAM2
0.0854603	2968	5430	GTF2H4	POLR2A
0.0854496	4791	55922	NFKB2	NKRF
0.0854458	1021	55388	CDK6	MCM10
0.0854273	3002	5272	GZMB	SERPINB9
0.0854260	317	10017	APAF1	BCL2L10
0.0854106	1438	1439	CSF2RA	CSF2RB
0.0854071	5933	22907	RBL1	DHX30
0.0853964	6917	51366	TCEA1	UBR5
0.0853934	892	1018	CCNC	CDK3
0.0853882	5598	6446	MAPK7	SGK1
0.0853833	4683	23411	NBN	SIRT1
0.0853789	3066	5928	HDAC2	RBBP4
0.0853411	2100	9477	ESR2	MED20
0.0853029	6683	8636	SPAST	SSNA1
0.0853029	6035	6050	RNASE1	RNH1
0.0853029	4974	146760	OMG	RTN4RL1
0.0853029	3752	30819	KCND3	KCNIP2
0.0853029	279	2813	AMY2A	GP2
0.0852864	1053	7750	CEBPE	ZMYM2
0.0852578	10190	57562	TXNDC9	KIAA1377
0.0852294	4173	6117	MCM4	RPA1
0.0852234	4791	5971	NFKB2	RELB
0.0851822	1796	2242	DOK1	FES
0.0851794	1019	7704	CDK4	ZBTB16
0.0851724	6502	9978	SKP2	RBX1
0.0851369	4915	8440	NTRK2	NCK2
0.0851237	7514	8125	XPO1	ANP32A
0.0851131	3635	11006	INPP5D	LILRB4
0.0850752	8878	57154	SQSTM1	SMURF1
0.0850567	1024	81857	CDK8	MED25
0.0850423	5010	10099	CLDN11	TSPAN3
0.0850403	23471	148022	TRAM1	TICAM1
0.0850334	7335	22888	UBE2V1	UBOX5
0.0850243	4661	5347	MYT1	PLK1
0.0850099	983	10524	CDK1	KAT5
0.0849963	5925	6619	RB1	SNAPC3
0.0849826	10025	55090	MED16	MED9
0.0849702	2534	5336	FYN	PLCG2
0.0849416	1161	2074	ERCC8	ERCC6
0.0849360	10111	54386	RAD50	TERF2IP
0.0849234	331	840	XIAP	CASP7
0.0849177	27161	167227	EIF2C2	DCP2
0.0849068	5245	5934	PHB	RBL2
0.0848711	1000	2906	CDH2	GRIN2D
0.0848610	7514	51068	XPO1	NMD3
0.0848546	6198	7514	RPS6KB1	XPO1
0.0848515	2099	8805	ESR1	TRIM24
0.0848396	7203	7428	CCT3	VHL
0.0848236	2648	8451	KAT2A	CUL4A
0.0848195	8065	50813	CUL5	COPS7A
0.0848167	5932	10320	RBBP8	IKZF1
0.0847236	4999	8318	ORC2	CDC45
0.0847045	6616	6804	SNAP25	STX1A
0.0847040	6633	8487	SNRPD2	GEMIN2
0.0846974	90	3624	ACVR1	INHBA
0.0846920	4591	7188	TRIM37	TRAF5
0.0846434	6045	51619	RNF2	UBE2D4
0.0846344	596	27113	BCL2	BBC3
0.0846065	118	6093	ADD1	ROCK1
0.0845920	4998	6502	ORC1	SKP2
0.0845909	6300	9467	MAPK12	SH3BP5
0.0845773	7040	7042	TGFB1	TGFB2
0.0845288	1786	1788	DNMT1	DNMT3A
0.0845228	1005	1010	CDH7	CDH12
0.0844890	3866	84708	KRT15	LNX1
0.0844689	8440	51517	NCK2	NCKIPSD
0.0844501	6256	10002	RXRA	NR2E3
0.0843861	933	3635	CD22	INPP5D
0.0843845	1488	8535	CTBP2	CBX4
0.0843667	3146	147912	HMGB1	SIX5
0.0843513	3007	51135	HIST1H1D	IRAK4
0.0843481	1475	2125	CSTA	EVPL
0.0843456	840	5610	CASP7	EIF2AK2
0.0843221	6868	7039	ADAM17	TGFA
0.0843214	815	1103	CAMK2A	CHAT
0.0843192	118	119	ADD1	ADD2
0.0842989	8764	151888	TNFRSF14	BTLA
0.0842595	5932	5933	RBBP8	RBL1
0.0842553	8976	51517	WASL	NCKIPSD
0.0842519	1052	1053	CEBPD	CEBPE
0.0842345	466	2551	ATF1	GABPA
0.0842198	472	4193	ATM	MDM2
0.0842112	2099	10474	ESR1	TADA3
[truncated: 46,420 more rows]
