# Supplementary material for: Research prioritization through prediction of future impact on biomedical science: a position paper on inference-analytics
Source: Gigascience. 2013 Aug 30;2:11. doi: 10.1186/2047-217X-2-11 (PMC3844564; doi:10.1186/2047-217X-2-11)
Supplement: Additional file 2 — Enriched Gene Ontology terms (biological process) for the top 50 high-impact interactions. [file 2047-217X-2-11-S2.txt]

#go_id	term	pvalue
GO:0007049	cell cycle	4.48586362794e-09
GO:0048519	negative regulation of biological process	4.35373262299e-08
GO:0048523	negative regulation of cellular process	5.01503167154e-07
GO:0006352	DNA-dependent transcription, initiation	1.88501128047e-06
GO:0009892	negative regulation of metabolic process	2.08161370801e-06
GO:0022402	cell cycle process	5.96311289006e-06
GO:0010605	negative regulation of macromolecule metabolic process	2.67784139328e-05
GO:0016032	viral reproduction	5.58688387047e-05
GO:0048518	positive regulation of biological process	7.51693685305e-05
GO:0050789	regulation of biological process	7.8982421888e-05
GO:0065007	biological regulation	8.79278214587e-05
GO:0006367	transcription initiation from RNA polymerase II promoter	0.000107228745747
GO:0009893	positive regulation of metabolic process	0.000151364864376
GO:0048522	positive regulation of cellular process	0.000202782260404
GO:0071840	cellular component organization or biogenesis	0.000233919911035
GO:0071841	cellular component organization or biogenesis at cellular level	0.000234976614399
GO:0031325	positive regulation of cellular metabolic process	0.000267159239992
GO:0050794	regulation of cellular process	0.000267159239992
GO:0019222	regulation of metabolic process	0.000270957059581
GO:0051726	regulation of cell cycle	0.000413942240974
GO:0051704	multi-organism process	0.000602179620752
GO:0031324	negative regulation of cellular metabolic process	0.000740394535458
GO:0044260	cellular macromolecule metabolic process	0.000783738677015
GO:0031323	regulation of cellular metabolic process	0.00098889273034
GO:0008283	cell proliferation	0.00100386123206
GO:0033043	regulation of organelle organization	0.00214332579351
GO:0070979	protein K11-linked ubiquitination	0.00296814823614
GO:0010604	positive regulation of macromolecule metabolic process	0.00327307492029
GO:0006275	regulation of DNA replication	0.00327307492029
GO:0080090	regulation of primary metabolic process	0.00328916143522
GO:0065009	regulation of molecular function	0.00355222008965
GO:0044093	positive regulation of molecular function	0.0037573345572
GO:0051128	regulation of cellular component organization	0.00411734097153
GO:0022414	reproductive process	0.00442144891361
GO:0000003	reproduction	0.00450139846107
GO:0044092	negative regulation of molecular function	0.00508178019537
GO:0043170	macromolecule metabolic process	0.00508178019537
GO:0051248	negative regulation of protein metabolic process	0.00567000294016
GO:0042770	signal transduction in response to DNA damage	0.0070718992452
GO:0006366	transcription from RNA polymerase II promoter	0.00806323870274
GO:0032502	developmental process	0.00845745677262
GO:0031400	negative regulation of protein modification process	0.00872655226574
GO:0051173	positive regulation of nitrogen compound metabolic process	0.0100463571372
GO:2000112	regulation of cellular macromolecule biosynthetic process	0.0101665776239
GO:0060255	regulation of macromolecule metabolic process	0.0101665776239
GO:0006260	DNA replication	0.0101665776239
GO:0051052	regulation of DNA metabolic process	0.0107664579721
GO:0032269	negative regulation of cellular protein metabolic process	0.0130702602584
GO:0071897	DNA biosynthetic process	0.0135392931754
GO:0045935	positive regulation of nucleobase-containing compound metabolic process	0.0135392931754
GO:0008150	biological_process	0.0135392931754
GO:0036211	protein modification process	0.0140987167576
GO:0022415	viral reproductive process	0.0142171055292
GO:0009790	embryo development	0.0142396107731
GO:0030522	intracellular receptor mediated signaling pathway	0.0159353642759
GO:0016570	histone modification	0.0159353642759
GO:0048869	cellular developmental process	0.0159353642759
GO:0010948	negative regulation of cell cycle process	0.0162069103102
GO:0051129	negative regulation of cellular component organization	0.0178267717754
GO:0044419	interspecies interaction between organisms	0.0185746003889
GO:0006354	DNA-dependent transcription, elongation	0.0185746003889
GO:0009628	response to abiotic stimulus	0.019017545027
GO:0009987	cellular process	0.0197672218078
GO:0051352	negative regulation of ligase activity	0.0215652671137
GO:0007275	multicellular organismal development	0.0225648437583
GO:0072331	signal transduction by p53 class mediator	0.0255569982021
GO:0044237	cellular metabolic process	0.0277168431774
GO:0045786	negative regulation of cell cycle	0.0295482489806
GO:0043085	positive regulation of catalytic activity	0.0327451793488
GO:0009891	positive regulation of biosynthetic process	0.0327451793488
GO:0051340	regulation of ligase activity	0.0341293930296
GO:0031328	positive regulation of cellular biosynthetic process	0.0352014969687
GO:0051351	positive regulation of ligase activity	0.0368083574935
GO:0033554	cellular response to stress	0.0429930569309
GO:0051301	cell division	0.0435389104284
GO:0043543	protein acylation	0.0435389104284
GO:0010629	negative regulation of gene expression	0.0438183989615
GO:0051130	positive regulation of cellular component organization	0.0452200121946
GO:0017038	protein import	0.0496017787639
GO:0006368	transcription elongation from RNA polymerase II promoter	0.049853507938
