# Supplementary material for: Research prioritization through prediction of future impact on biomedical science: a position paper on inference-analytics
Source: Gigascience. 2013 Aug 30;2:11. doi: 10.1186/2047-217X-2-11 (PMC3844564; doi:10.1186/2047-217X-2-11)
Supplement: Additional file 3 — Enriched Gene Ontology terms (molecular function) for the top 50 high-impact interactions. [file 2047-217X-2-11-S3.txt]

#go_id	term	pvalue
GO:0000988	protein binding transcription factor activity	0.000389488787762
GO:0008134	transcription factor binding	0.00049722989769
GO:0005515	protein binding	0.000740394535458
GO:0001071	nucleic acid binding transcription factor activity	0.00719938171671
GO:0030235	nitric-oxide synthase regulator activity	0.00793642467986
GO:0016874	ligase activity	0.00958735709725
GO:0008013	beta-catenin binding	0.0135392931754
GO:0019902	phosphatase binding	0.0142396107731
GO:0035184	histone threonine kinase activity	0.0142396107731
GO:0019899	enzyme binding	0.0152189431533
GO:0003682	chromatin binding	0.0159353642759
GO:0001098	basal transcription machinery binding	0.0270507144865
GO:0003674	molecular_function	0.0323332503702
GO:0051427	hormone receptor binding	0.0416984763499
GO:0000987	core promoter proximal region sequence-specific DNA binding	0.0448238467606
GO:0002039	p53 binding	0.0483731829655
