# Supplementary material for: Research prioritization through prediction of future impact on biomedical science: a position paper on inference-analytics
Source: Gigascience. 2013 Aug 30;2:11. doi: 10.1186/2047-217X-2-11 (PMC3844564; doi:10.1186/2047-217X-2-11)
Supplement: Additional file 4 — Enriched Gene Ontology terms (cellular component) for the top 50 high-impact interactions. [file 2047-217X-2-11-S4.txt]

#go_id	term	pvalue
GO:0044428	nuclear part	1.01592917641e-09
GO:0031974	membrane-enclosed lumen	3.10033147154e-09
GO:0032991	macromolecular complex	1.39155059883e-08
GO:0005634	nucleus	4.55395355682e-07
GO:0005669	transcription factor TFIID complex	4.55395355682e-07
GO:0044422	organelle part	3.82846352156e-06
GO:0030880	RNA polymerase complex	1.15025106974e-05
GO:0000152	nuclear ubiquitin ligase complex	7.97314328609e-05
GO:0000151	ubiquitin ligase complex	0.000202782260404
GO:0000123	histone acetyltransferase complex	0.000304068886377
GO:0005815	microtubule organizing center	0.000349607643332
GO:0070013	intracellular organelle lumen	0.000458825265215
GO:0043233	organelle lumen	0.000481046106085
GO:0033276	transcription factor TFTC complex	0.000524307874457
GO:0044446	intracellular organelle part	0.00107388351397
GO:0034708	methyltransferase complex	0.00493927872736
GO:0005667	transcription factor complex	0.00730111650956
GO:0016591	DNA-directed RNA polymerase II, holoenzyme	0.00945605912059
GO:0045121	membrane raft	0.010500432085
GO:0055029	nuclear DNA-directed RNA polymerase complex	0.0135392931754
GO:0005654	nucleoplasm	0.0204971598113
GO:0043226	organelle	0.0270507144865
GO:0005813	centrosome	0.0403390894736
GO:0044464	cell part	0.0457990693287
GO:0005623	cell	0.0457990693287
