# Supplementary material for: Research prioritization through prediction of future impact on biomedical science: a position paper on inference-analytics
Source: Gigascience. 2013 Aug 30;2:11. doi: 10.1186/2047-217X-2-11 (PMC3844564; doi:10.1186/2047-217X-2-11)
Supplement: Additional file 5 — Cytoscape session file showing enriched Gene Ontology biological process terms, output by BiNGO. [file 2047-217X-2-11-S5.zip]

Archive with 2 entries (2 files):
- supp5-bp.cys
- supp5-extra.txt
